# Supplementary material for: Metabolic Coevolution in the Bacterial Symbiosis of Whiteflies and Related Plant Sap-Feeding Insects
Source: Genome Biol Evol. 2015 Sep 15;7(9):2635–47. doi: 10.1093/gbe/evv170 (PMC4607527; doi:10.1093/gbe/evv170)
Supplement: Supplementary Data [file supp_evv170_suppl_data.zip]

Archive with 5 entries (5 files):
- Database S1.xlsx
- Fig. S1.pdf
- Fig. S2-4.pdf
- Table S1-S4.docx
- Table S5.xlsx
