# Supplementary material for: Metabolic Coevolution in the Bacterial Symbiosis of Whiteflies and Related Plant Sap-Feeding Insects
Source: Genome Biol Evol. 2015 Sep 15;7(9):2635–47. doi: 10.1093/gbe/evv170 (PMC4607527; doi:10.1093/gbe/evv170)
Supplement: Supplementary Data [file supp_evv170_suppl_data.zip › Database S1.xlsx]

## Sheet: Database S1A
Database S1A Metabolism genes in Portiera with sequenced genomes. The annotations of a few genes were updated (red text) following detailed inspection of the sequences (see footnotes for detail)
	Portiera BT-B1	Portiera BT-B2	Portiera BT-Q1	Portiera BT-Q2	Portiera TV
	Accession	Accession	Accession	Accession	Accession	E. coli gene name	Official Name	Subsystem	Protein Class Description
	YP_006608121.1	YP_006797054.1	YP_006732557.1	YP_006796777.1	YP_007660715.1	crtB	phytoene synthase	Carotenoid biosynthesis	EC-2.5.1.32
	YP_006608122.1	YP_006797055.1	YP_006732558.1	YP_006796778.1	YP_007660714.1	crtI	phytoene dehydrogenase	Carotenoid biosynthesis	EC-1.14.99.-
	YP_006608120.1	YP_006797053.1	YP_006732556.1	YP_006796776.1	YP_007660716.1	crtY	lycopene cyclase	Carotenoid biosynthesis	EC-5.5.1.19
	YP_006608105.1	YP_006797039.1	YP_006732542.1	YP_006796760.1	YP_007660573.1	argD	acetylornithine/N-succinyldiaminopimelate aminotransferase	Arginine and proline metabolism	EC-2.6.1.11 2.6.1.17
	YP_006607928.1	YP_006796840.1	YP_006732373.1	YP_006796560.1	YP_007660735.1	argF	ornithine carbamoyltransferase	Arginine and proline metabolism	EC-2.1.3.3
	YP_006608109.1	WP_014895134.1	YP_006732546.1	YP_006796764.1	YP_007660727.1	argG	argininosuccinate synthase	Arginine and proline metabolism	EC-6.3.4.5
	Pseudogene	Pseudogene	Pseudogene	Pseudogene	YP_007660770.1	argH	argininosuccinate lyase	Arginine and proline metabolism	EC-4.3.2.1
	P_006608064.1	YP_006796986.1	YP_006732505.1	YP_006796706.1	YP_007660521.1	carA	carbamoyl-phosphate synthase small subunit	Arginine and proline metabolism	EC-6.3.5.5
	YP_006608065.1	YP_006796987.1	YP_006732506.1	YP_006796707.1	YP_007660520.1	carB	carbamoyl-phosphate synthase large subunit	Arginine and proline metabolism	EC-6.3.5.5
	YP_006608032.1	YP_006796951.1	YP_006732474.1	YP_006796672.1	YP_007660731.1	aroA	3-phosphoshikimate 1-carboxyvinyltransferase	Phenylalanine, tyrosine and tryptophan biosynthesis	EC-2.5.1.19
	YP_006608046.1	YP_006796966.1	YP_006732487.1	YP_006796686.1	YP_007660540.1	aroB	3-dehydroquinate synthase	Phenylalanine, tyrosine and tryptophan biosynthesis	EC-4.2.3.4
	YP_006608038.1	YP_006796957.1	YP_006732479.1	YP_006796677.1	YP_007660549.1	aroC	chorismate synthase	Phenylalanine, tyrosine and tryptophan biosynthesis	EC-4.2.3.5
	YP_006608086.1	YP_006797014.1	YP_006732524.1	YP_006796735.1	YP_007660699.1	aroE	shikimate dehydrogenase	Phenylalanine, tyrosine and tryptophan biosynthesis	EC-1.1.1.25
	YP_006608053.1	YP_006796973.1	YP_006732494.1	YP_006796693.1	YP_007660534.1	aroF aroG aroH	3-deoxy-7-phosphoheptulonate synthase	Phenylalanine, tyrosine and tryptophan biosynthesis	EC-2.5.1.54
	YP_006608047.1	YP_006796967.1	YP_006732488.1	YP_006796687.1	YP_007660539.1	aroK	shikimate kinase	Phenylalanine, tyrosine and tryptophan biosynthesis	EC-2.7.1.71
	YP_006608080.1	YP_006797004.1	YP_006732518.1	YP_006796725.1	YP_007660706.1	aroQ	3-dehydroquinate dehydratase II	Phenylalanine, tyrosine and tryptophan biosynthesis	EC-4.2.1.10
	YP_006608033.1	YP_006796952.1	YP_006732475.1	YP_006796673.1	YP_007660732.1	pheA	chorismate mutase	Phenylalanine, tyrosine and tryptophan biosynthesis	EC-5.4.99.5
	YP_006608033.1	YP_006796952.1	YP_006732475.1	YP_006796673.1	YP_007660732.1	pheA	prephenate dehydratase	Phenylalanine, tyrosine and tryptophan biosynthesis	EC-4.2.1.51
	YP_006607931.1	YP_006796845.1	YP_006732376.1	YP_006796564.1	YP_007660553.1	asd	aspartate-semialdehyde dehydrogenase	Lysine and methionine biosynthesis	EC-1.2.1.11
	YP_006608030.1	YP_006796949.1	YP_006732472.1	YP_006796670.1	YP_007660665.1	dapA	dihydrodipicolinate synthase	Lysine biosynthesis	EC-4.2.1.52
	Pseudogene	Pseudogene	Pseudogene	Pseudogene	YP_007660522.1	dapB	dihydrodipicolinate reductase	Lysine biosynthesis	EC-1.3.1.26
	YP_006608060.1	YP_006796980.1	YP_006732501.1	YP_006796700.1	YP_007660526.1	dapD	2,3,4,5-tetrahydropyridine-2-carboxylate N-succinyltransferase	Lysine biosynthesis	EC-2.3.1.117
	YP_006608061.1	YP_006796981.1	YP_006732502.1	YP_006796701.1	YP_007660525.1	dapE	succinyl-diaminopimelate desuccinylase	Lysine biosynthesis	EC-3.5.1.18
	Absent	Absent	Absent	Absent	YP_007660768.1	dapF	diaminopimelate epimerase	Lysine biosynthesis	EC-5.1.1.7
	Absent	Absent	Absent	Absent	YP_007660769.1	lysA	diaminopimelate decarboxylas	Lysine biosynthesis	EC-4.1.1.20
	YP_006608135.1	YP_006797068.1	YP_006732570.1	YP_006796794.1	YP_007660775.1	hisA	phosphoribosylformimino-5-aminoimidazole carboxamide ribotide isomerase	Histidine metabolism	EC-5.3.1.16
	YP_006608138.1	YP_006797070.1	YP_006732572.1	YP_006796797.1	YP_007660777.1	hisB	imidazoleglycerol-phosphate dehydratase	Histidine metabolism	EC-4.2.1.19
	YP_006608133.1	YP_006797066.1	YP_006732568.1	YP_006796792.1	YP_007660773.1	hisC	histidinol-phosphate aminotransferase	Histidine metabolism	EC-2.6.1.9
	YP_006608051.1	YP_006796971.1	YP_006732492.1	YP_006796691.1	Absent	hisE	phosphoribosyl-ATP pyrophosphohydrolase	Histidine metabolism	EC-3.6.1.31
	YP_006608134.1	YP_006797067.1	YP_006732569.1	YP_006796793.1	YP_007660774.1	hisF	cyclase HisF	Histidine metabolism	EC-2.4.2.-
	YP_006608126.1	YP_006797059.1	YP_006732561.1	YP_006796782.1	YP_007660710.1	hisG	ATP phosphoribosyltransferase	Histidine metabolism	EC-2.4.2.17
	YP_006608137.1	YP_006797069.1	YP_006732571.1	YP_006796796.1	YP_006796796.1	hisH	imidazole glycerol phosphate synthase, glutamine amidotransferase subunit	Histidine metabolism	EC-2.4.2.-
	YP_006608026.1	YP_006796943.1	YP_006732468.1	YP_006796664.1	YP_007660561.1	hisI6	phosphoribosyl-AMP cyclohydrolase	Histidine metabolism	EC-3.5.4.19
	YP_006607942.1	YP_006796857.1	YP_006732385.1	YP_006796576.1	YP_007660676.1	hisZ7	ATP phosphoribosyltransferase regulatory subunit	Histidine metabolism
	YP_006607915.1	YP_006796830.1	YP_006732359.1	YP_006796550.1	YP_007660753.1	ilvA	threonine dehydratase	isoleucine biosynthesis	EC-4.3.1.19
	YP_006608143.1	YP_006797075.1	YP_006732577.1	YP_006796802.1	YP_007660598.1	ilvC	ketol-acid reductoisomerase	Valine, leucine and isoleucine biosynthesis	EC-1.1.1.86
	YP_006607939.1	YP_006796853.1	YP_006732384.1	YP_006796572.1	YP_007660681.1	ilvD	dihydroxy-acid dehydratase	Valine, leucine and isoleucine biosynthesis	EC-4.2.1.9
	YP_006608142.1	YP_006797074.1	YP_006732576.1	YP_006796801.1	YP_007660599.1	ilvH	acetolactate synthase I/III small subunit	Valine, leucine and isoleucine biosynthesis	EC-2.2.1.6
	YP_006608141.1	YP_006797073.1	YP_006732575.1	YP_006796800.1	YP_007660600.1	ilvI	acetolactate synthase I/II/III large subunit	Valine, leucine and isoleucine biosynthesis	EC-2.2.1.6
	YP_006608040.1	YP_006796960.1	YP_006732481.1	YP_006796680.1	YP_007660547.1	leuA	2-isopropylmalate synthase	Leucine biosynthesis	EC-2.3.3.13
	YP_006607930.1	YP_006796844.1	YP_006732375.1	YP_006796563.1	YP_007660552.1	leuB	3-isopropylmalate dehydrogenase	Leucine biosynthesis	EC-1.1.1.85
	YP_006608037.1	YP_006796956.1	YP_006732478.1	YP_006796676.1	YP_007660550.1	leuC	3-isopropylmalate/(R)-2-methylmalate dehydratase large subunit	Leucine biosynthesis	EC-4.2.1.33 4.2.1.35
	YP_006607929.1	YP_006796843.1	YP_006732374.1	YP_006796562.1	YP_007660551.1	leuD	3-isopropylmalate/(R)-2-methylmalate dehydratase small subunit	Leucine biosynthesis	EC-4.2.1.33 4.2.1.35
	YP_006608101.1	YP_006797035.1	YP_006732538.1	YP_006796756.1	YP_007660576.1	trpA	tryptophan synthase alpha chain	Phenylalanine, tyrosine and tryptophan biosynthesis; Glycine, serine and threonine metabolism	EC-4.2.1.20
	YP_006608100.1	YP_006797034.1	YP_006732537.1	YP_006796755.1	YP_007660577.1	trpB	tryptophan synthase beta chain	Phenylalanine, tyrosine and tryptophan biosynthesis; Glycine, serine and threonine metabolism	EC-4.2.1.20
	YP_006608116.1	YP_006797049.1	YP_006732552.1	YP_006796771.1	YP_007660720.1	trpC	indole-3-glycerol phosphate synthase	Phenylalanine, tyrosine and tryptophan biosynthesis	EC-4.1.1.48
	YP_006608115.1	YP_006797048.1	YP_006732551.1	YP_006796770.1	YP_007660721.1	trpD	anthranilate phosphoribosyltransferase	Phenylalanine, tyrosine and tryptophan biosynthesis	EC-2.4.2.18
	YP_006608113.1	YP_006797046.1	YP_006732549.1	YP_006796768.1	YP_007660723.1	trpE	anthranilate synthase component I	Phenylalanine, tyrosine and tryptophan biosynthesis	EC-4.1.3.27
	YP_006607933.1	YP_006796847.1	YP_006732378.1	YP_006796566.1	YP_007660555.1	trpF	phosphoribosylanthranilate isomerase	Phenylalanine, tyrosine and tryptophan biosynthesis	EC-5.3.1.24
	YP_006608114.1	YP_006797047.1	YP_006732550.1	YP_006796769.1	YP_007660722.1	trpG	anthranilate synthase component II	Phenylalanine, tyrosine and tryptophan biosynthesis	EC-4.1.3.27
	YP_006608096.1	YP_006797030.1	YP_006732533.1	YP_006796751.1	YP_007660685.1	lysC	aspartate kinase	Glycine, serine and threonine metabolism	EC-2.7.2.4
	YP_006608147.1	YP_006797079.1	YP_006732581.1	YP_006796806.1	YP_007660594.1	hom	homoserine dehydrogenase	Glycine, serine and threonine metabolism	EC-1.1.1.3
	YP_006608132.1	YP_006797065.1	YP_006732567.1	YP_006796791.1	YP_007660772.1	thrB	homoserine kinase type II	Glycine, serine and threonine metabolism	EC-2.7.1.39
	YP_006608148.1	YP_006797080.1	YP_006732582.1	YP_006796807.1	YP_007660593.1	thrC	threonine synthase	Glycine, serine and threonine metabolism	EC-4.2.3.1
	YP_006608052.1	YP_006796972.1	YP_006732493.1	YP_006796692.1	YP_007660539.1	metE	5-methyltetrahydropteroyltriglutamate--homocysteine methyltransferase	Cysteine and methionine metabolism	EC-2.1.1.14
	YP_006608029.1	YP_006796948.1	YP_006732471.1	YP_006796669.1	YP_007660664.1	aceE	pyruvate dehydrogenase E1 component	Glycolysis / Gluconeogenesis	EC-1.2.4.1
	YP_006608028.1	YP_006796947.1	YP_006732470.1	YP_006796668.1	YP_007660663.1	aceF	pyruvate dehydrogenase E2 component	Glycolysis / Gluconeogenesis	EC-2.3.1.12
	YP_006608084.1	YP_006797012.1	YP_006732522.1	YP_006796733.1	YP_007660701.1	glk	glucokinase	Glycolysis / Gluconeogenesis	EC-2.7.1.2
	YP_006608007.1	YP_006796922.1	YP_006732449.1	YP_006796642.1	YP_007660581.1	lpd	dihydrolipoamide dehydrogenase	Glycolysis / Gluconeogenesis	EC-1.8.1.4
	YP_006608118.1	YP_006797051.1	YP_006732554.1	YP_006796774.1	YP_007660718.1	prsA	ribose-phosphate pyrophosphokinase	Pentose phosphate pathway	EC-2.7.6.1
	YP_006608083.1	YP_006797011.1	YP_006732521.1	YP_006796732.1	YP_007660702.1	zwf	glucose-6-phosphate 1-dehydrogenase	Pentose phosphate pathway	EC-1.1.1.49
	YP_006607951.1	YP_006796866.1	YP_006732394.1	YP_006796585.1	YP_007660667.1	gnd	6-phosphogluconate dehydrogenase	Pentose phosphate pathway	EC-1.1.1.44
	YP_006607909.1	YP_006796825.1	YP_006732353.1	YP_006796545.1	YP_007660755.1	nuoA	NADH dehydrogenase I subunit A	Oxidative phosphorylation	EC-1.6.5.3
	YP_006607908.1	YP_006796824.1	YP_006732352.1	YP_006796544.1	YP_007660756.1	nuoB	NADH dehydrogenase I subunit B	Oxidative phosphorylation	EC-1.6.5.3
	YP_006607907.1	YP_006796823.1	YP_006732351.1	YP_006796543.1	YP_007660757.1	nuoC	NADH dehydrogenase I subunit C/D	Oxidative phosphorylation	EC-1.6.5.3
	YP_006607906.1	YP_006796822.1	YP_006732350.1	YP_006796542.1	YP_007660758.1	nuoE	NADH dehydrogenase I subunit E	Oxidative phosphorylation	EC-1.6.5.3
	YP_006607905.1	YP_006796821.1	YP_006732349.1	YP_006796541.1	YP_007660759.1	nuoF	NADH dehydrogenase I subunit F	Oxidative phosphorylation	EC-1.6.5.3
	YP_006607904.1	YP_006796820.1	YP_006732348.1	YP_006796540.1	YP_007660760.1	nuoG	NADH dehydrogenase I subunit G	Oxidative phosphorylation	EC-1.6.5.3
	YP_006607903.1	YP_006796819.1	YP_006732347.1	YP_006796539.1	YP_007660761.1	nuoH	NADH dehydrogenase I subunit H	Oxidative phosphorylation	EC-1.6.5.3
	YP_006607902.1	YP_006796818.1	YP_006732346.1	YP_006796538.1	YP_007660762.1	nuoI	NADH dehydrogenase I subunit I	Oxidative phosphorylation	EC-1.6.5.3
	YP_006607901.1	YP_006796817.1	YP_006732345.1	YP_006796537.1	YP_007660763.1	nuoJ	NADH dehydrogenase I subunit J	Oxidative phosphorylation	EC-1.6.5.3
	P_006607900.1	YP_006796816.1	YP_006732344.1	YP_006796536.1	YP_007660764.1	nuoK	NADH dehydrogenase I subunit K	Oxidative phosphorylation	EC-1.6.5.3
	YP_006607899.1	YP_006796815.1	YP_006732343.1	YP_006796535.1	YP_007660765.1	nuoL	NADH dehydrogenase I subunit L	Oxidative phosphorylation	EC-1.6.5.3
	YP_006607898.1	YP_006796814.1	YP_006732342.1	YP_006796534.1	YP_007660766.1	nuoM	NADH dehydrogenase I subunit M	Oxidative phosphorylation	EC-1.6.5.3
	YP_006607897.1	YP_006796813.1	YP_006732341.1	YP_006796533.1	YP_007660767.1	nuoN	NADH dehydrogenase I subunit N	Oxidative phosphorylation	EC-1.6.5.3
	YP_006608016.1	YP_006796932.1	YP_006732458.1	YP_006796652.1	YP_007660653.1	cyoA	cytochrome o ubiquinol oxidase subunit II	Oxidative phosphorylation	EC-1.10.3.-
	YP_006608017.1	YP_006796933.1	YP_006732459.1	YP_006796653.1	YP_007660652.1	cyoB	cytochrome o ubiquinol oxidase subunit I	Oxidative phosphorylation	EC-1.10.3.-
	YP_006608018.1	YP_006796934.1	YP_006732460.1	YP_006796654.1	YP_007660651.1	cyoC	cytochrome o ubiquinol oxidase subunit III	Oxidative phosphorylation	EC-1.10.3.-
	YP_006608019.1	WP_014895044.1	YP_006732461.1	WP_014895044.1	YP_007660650.1	cyoD	Cytochrome C oxidase subunit IV	Oxidative phosphorylation	EC-1.10.3.-
	YP_006608020.1	YP_006796936.1	YP_006732462.1	YP_006796656.1	YP_007660649.1	cyoE	protoheme IX farnesyltransferase	Oxidative phosphorylation	EC-2.5.1.-
	YP_006607924.1	YP_006796836.1	YP_006732369.1	YP_006796556.1	YP_007660739.1	atpA	F-type H+-transporting ATPase subunit alpha	Oxidative phosphorylation	EC-3.6.3.14
	YP_006607920.1	YP_006796832.1	YP_006732365.1	YP_006796552.1	YP_007660743.1	atpB	F-type H+-transporting ATPase subunit a	Oxidative phosphorylation	EC-3.6.3.14
	YP_006607926.1	YP_006796838.1	YP_006732371.1	YP_006796558.1	YP_007660737.1	atpD	F-type H+-transporting ATPase subunit beta	Oxidative phosphorylation	EC-3.6.3.14
	YP_006607921.1	YP_006796833.1	YP_006732366.1	YP_006796553.1	YP_007660742.1	atpE	F-type H+-transporting ATPase subunit c	Oxidative phosphorylation	EC-3.6.3.14
	YP_006607925.1	YP_006796837.1	YP_006732370.1	YP_006796557.1	YP_007660738.1	atpG	F-type H+-transporting ATPase subunit gamma	Oxidative phosphorylation	EC-3.6.3.14
	YP_006607927.1	YP_006796839.1	YP_006732372.1	YP_006796559.1	YP_007660736.1	atpC	F-type H+-transporting ATPase subunit epsilon	Oxidative phosphorylation	EC-3.6.3.14
	YP_006607922.1	YP_006796834.1	YP_006732367.1	YP_006796554.1	YP_007660741.1	atpF	F-type H+-transporting ATPase subunit b	Oxidative phosphorylation	EC-3.6.3.14
	YP_006607923.1	WP_014894948.1	YP_006732368.1	WP_014894948.1	YP_007660740.1	atpH	F-type H+-transporting ATPase subunit delta	Oxidative phosphorylation	EC-3.6.3.14
	YP_006608005.1	YP_006796920.1	YP_006732447.1	YP_006796640.1	YP_007660583.1	sucA	2-oxoglutarate dehydrogenase E1 component	Citrate cycle (TCA cycle)	EC-1.2.4.2
	YP_006608006.1	YP_006796922.1	YP_006732448.1	YP_006796642.1	YP_007660582.1	sucB	2-oxoglutarate dehydrogenase E2 component	Citrate cycle (TCA cycle)	EC-2.3.1.61
	YP_006608022.1	YP_006796940.1	YP_006732464.1	YP_006796660.1	YP_007660513.1	pnp	polyribonucleotide nucleotidyltransferase	Purine metabolism	EC-2.7.7.8
	YP_006608056.1	YP_006796976.1	YP_006732497.1	YP_006796696.1	YP_007660531.1	dnaE	DNA polymerase III subunit alpha	Purine metabolism	EC-2.7.7.7
	YP_006607989.1	YP_006796904.1	YP_006732432.1	YP_006796623.1	YP_007660612.1	rpoA	DNA-directed RNA polymerase subunit alpha	Purine metabolism	EC-2.7.7.6
	YP_006607958.1	YP_006796873.1	YP_006732401.1	YP_006796592.1	YP_007660642.1	rpoB	DNA-directed RNA polymerase subunit beta	Purine metabolism	EC-2.7.7.6
	YP_006607959.1	YP_006796874.1	YP_006732402.1	YP_006796593.1	YP_007660643.1	rpoC	DNA-directed RNA polymerase subunit beta	Purine metabolism	EC-2.7.7.6
	YP_006608090.1	YP_006797023.1	YP_006732528.1	YP_006796744.1	YP_007660694.1	cls	cardiolipin synthase	Glycerophospholipid metabolism	EC-2.7.8.-
	YP_006608095.1	YP_006797028.1	YP_006732532.1	YP_006796749.1	YP_007660688.1	lipA	lipoic acid synthetase	Metabolism of Cofactors and Vitamins; Lipoic acid metabolism	EC-2.8.1.8
	YP_006608082.1	YP_006797007.1	YP_006732520.1	YP_006796727.1	YP_007660704.1	metF	methylenetetrahydrofolate reductase (NADPH)	Metabolism of Cofactors and Vitamins	EC-1.5.1.20
	YP_006607946.1	YP_006796861.1	YP_006732389.1	YP_006796580.1	YP_007660672.1	sufS	cysteine desulfurase/selenocysteine lyase	Selenoamino acid metabolism	EC-4.4.1.16
	YP_006608013.1	YP_006796929.1	YP_006732455.1	YP_006796649.1	YP_007660656.1	gcp	O-sialoglycoprotein endopeptidase	Peptidases	EC-3.4.24.57
	YP_006608059.1	YP_006796979.1	YP_006732500.1	YP_006796699.1	YP_007660527.1	map	methionyl aminopeptidase	Peptidases	EC-3.4.11.18
Total	99	99	99	99	100
	Footnotes:
	1. Portiera BT-B1 denotes the Portiera genome (accession no. NC_018507) of B. tabaci MEAM1 (Sloan and Moran, 2012, Biol Lett 8:986-989). argH fragment was found in this genome and identified as pseudogene in our study.
	2. Portiera BT-B2 denotes the Portiera genome (accession no. CP003868) of B. tabaci MEAM1 (Jiang et al., 2013, Appl Environ Microbiol 79:1757-1759). argG, cyoD and atpH were found in this genome and their annotation was added. argH fragment was found in this genome and identified as pseudogene in our study. dapB was identified as pseudogene, too
	3. Portiera BT-Q1 denotes the Portiera genome (accession no. NC_018618) of B. tabaci MED (Santos-Garcia et al., 2012, J Bacteriol 194:6654-6655)
	4. Portiera BT-Q2 denotes the Portiera genome (accession no. CP003867) of B. tabaci MED (Jiang et al., 2013, Appl Environ Microbiol 79:1757-1759). cyoD and atpH were found in this genome and their annotation was added. argH fragment was found in this genome and identified as pseudogene in our study. dapB was identified as pseudogene, too
	5. Portiera TV denotes the Portiera genome of T. vaporarium (accession no. NC_020831) (Sloan and Moran, 2013, Genome Biol Evol 5:783-793)
	6. HisI also mediates the reaction coded by hisE
	7. Regulator of hisG

## Sheet: Database S1B
Database S1B Differential expressed genes between bacteriocytes and whole body of whiteflies
Gene ID	Length of overlapping region (bp)	WB_rawfragments	BC_rawfragments	WB_FPKM	BC_FPKM	log2(BC_FPKM/WB_FPKM)	Up/down	P value	FDR	Nr-annotation
Unigene22822_AB-CL2553.Contig1_A	434	0	192	0	37.0887	15.1787	Up	7.3983e-65	1.6998e-63	PREDICTED: similar to GA19416-PA [Tribolium castaneum] >gi|270006854|gb|EFA03302.1| hypothetical protein TcasGA2_TC013243 [Tribolium castaneum]
Unigene2_AB-CL2553.Contig4_A	956	0	301	0	26.3961	14.688	Up	3.0209e-101	9.8783e-100	phosphatidylethanolamine-binding protein [Aedes aegypti]
CL2918.Contig1_AB-Unigene3321_A	270	0	81	0	25.1508	14.6183	Up	8.4298e-28	1.043e-26	hypothetical protein TcasGA2_TC009928 [Tribolium castaneum]
CL2333.Contig2_AB-CL2407.Contig1_A	772	0	201	0	21.8278	14.4139	Up	7.3204e-68	1.742e-66	PREDICTED: phosphatidylethanolamine-binding protein homolog F40A3.3-like isoform 2 [Apis florea]
Unigene7_AB-Unigene45210_A	627	0	154	0	20.5913	14.3297	Up	3.5909e-52	6.983e-51	serine/threonine-protein phosphatase PP-V, putative [Pediculus humanus corporis] >gi|212509689|gb|EEB13025.1| serine/threonine-protein phosphatase PP-V, putative [Pediculus humanus corporis]
CL1452.Contig5_AB-CL2895.Contig1_A	1243	0	243	0	16.3895	14.0005	Up	6.9676e-82	1.9202e-80	PREDICTED: phosphatidylethanolamine-binding protein homolog F40A3.3-like [Musca domestica]
CL2884.Contig2_AB-CL3329.Contig3_A	1088	0	184	0	14.1781	13.7914	Up	3.4664e-62	7.7159e-61	PREDICTED: phosphatidylethanolamine-binding protein homolog F40A3.3-like isoform 2 [Metaseiulus occidentalis]
CL2581.Contig10_AB-Unigene39967_A	574	0	91	0	13.2911	13.6982	Up	3.867e-31	5.2159e-30	sialin, putative [Pediculus humanus corporis] >gi|212518318|gb|EEB20071.1| sialin, putative [Pediculus humanus corporis]
CL1252.Contig10_AB-CL4207.Contig1_A	242	0	35	0	12.125	13.5657	Up	1.9171e-12	1.3512e-11	PREDICTED: phosphatidylethanolamine-binding protein homolog F40A3.3-like isoform 2 [Metaseiulus occidentalis]
CL2874.Contig3_AB-CL6758.Contig1_A	261	0	35	0	11.2424	13.4567	Up	1.9171e-12	1.3504e-11	PREDICTED: pantothenate kinase 4 [Acyrthosiphon pisum]
CL91.Contig5_AB-CL41.Contig4_A	485	0	61	0	10.5443	13.3642	Up	4.0059e-21	4.0623e-20	--
CL4236.Contig1_AB-CL5603.Contig1_A	296	0	35	0	9.913	13.2751	Up	1.9171e-12	1.3501e-11	--
CL3964.Contig2_AB-CL532.Contig9_A	600	0	70	0	9.7809	13.2558	Up	3.9637e-24	4.4465e-23	phosphatidylethanolamine-binding protein [Danaus plexippus]
CL3383.Contig2_AB-Unigene2614_A	1706	0	186	0	9.1404	13.158	Up	7.4507e-63	1.6685e-61	putative proteophosphoglycan ppg3 [Leishmania infantum JPCM5] >gi|321398711|emb|CBZ08992.1| putative proteophosphoglycan ppg3 [Leishmania infantum JPCM5]
CL91.Contig6_AB-CL41.Contig2_A	714	0	61	0	7.1625	12.8062	Up	4.0059e-21	4.0616e-20	phosphatidylethanolamine-binding protein-like [Acyrthosiphon pisum] >gi|239789027|dbj|BAH71163.1| ACYPI002878 [Acyrthosiphon pisum]
CL3830.Contig3_AB-Unigene39716_A	449	0	37	0	6.9085	12.7542	Up	4.1206e-13	3.0028e-12	myospheroid protein, putative [Pediculus humanus corporis] >gi|212517678|gb|EEB19531.1| myospheroid protein, putative [Pediculus humanus corporis]
CL2016.Contig1_AB-Unigene10346_A	227	0	18	0	6.6478	12.6987	Up	9.0781e-07	4.1688e-06	hypothetical protein TcasGA2_TC009928 [Tribolium castaneum]
CL3289.Contig2_AB-CL1773.Contig3_A	1114	0	73	0	5.4937	12.4236	Up	3.9498e-25	4.563e-24	PREDICTED: nucleobindin-2-like [Bombus impatiens]
Unigene17406_AB-CL350.Contig2_A	757	0	47	0	5.2051	12.3457	Up	1.8902e-16	1.6071e-15	hypothetical protein SINV_14695 [Solenopsis invicta]
Unigene24226_AB-Unigene20551_A	821	0	49	0	5.0036	12.2888	Up	4.0628e-17	3.5522e-16	PREDICTED: phosphatidylethanolamine-binding protein homolog F40A3.3-like isoform X2 [Apis dorsata]
CL3337.Contig2_AB-Unigene3496_A	525	0	29	0	4.6309	12.1771	Up	1.9307e-10	1.1995e-09	--
Unigene21620_AB-CL2712.Contig1_A	368	0	18	0	4.1007	12.0017	Up	9.0781e-07	4.1614e-06	--
Unigene19607_AB-Unigene38240_A	798	0	36	0	3.7821	11.885	Up	8.8879e-13	6.3642e-12	PREDICTED: hypothetical protein LOC100679970 [Nasonia vitripennis]
CL135.Contig15_AB-CL4182.Contig2_A	928	0	39	0	3.5233	11.7827	Up	8.8566e-14	6.663e-13	--
Unigene18034_AB-Unigene16017_A	290	0	11	0	3.18	11.6348	Up	0.0001972	0.00067083	--
CL173.Contig1_AB-Unigene38950_A	921	0	23	0	2.0936	11.0318	Up	1.9443e-08	1.0459e-07	salivary secreted protein [Triatoma infestans]
CL4216.Contig1_AB-CL559.Contig3_A	794	0	18	0	1.9006	10.8922	Up	9.0781e-07	4.1656e-06	--
CL1943.Contig1_AB-CL7029.Contig2_A	536	0	12	0	1.8769	10.8741	Up	9.1423e-05	0.00032827	PREDICTED: sialin-like [Acyrthosiphon pisum]
Unigene1824_AB-CL3123.Contig1_A	497	0	11	0	1.8555	10.8576	Up	0.0001972	0.00067075	--
CL3781.Contig2_AB-Unigene16_A	1227	0	27	0	1.8448	10.8492	Up	8.9825e-10	5.3331e-09	--
Unigene24039_AB-CL948.Contig3_A	811	0	17	0	1.7574	10.7792	Up	1.9581e-06	8.6579e-06	hypothetical protein BRAFLDRAFT_114907 [Branchiostoma floridae] >gi|229295831|gb|EEN66475.1| hypothetical protein BRAFLDRAFT_114907 [Branchiostoma floridae]
CL3917.Contig2_AB-Unigene29174_A	1050	0	22	0	1.7566	10.7786	Up	4.1939e-08	2.1862e-07	--
CL730.Contig5_AB-Unigene44487_A	1156	0	23	0	1.668	10.7039	Up	1.9443e-08	1.0451e-07	PREDICTED: similar to LOC613054 protein [Tribolium castaneum] >gi|270007138|gb|EFA03586.1| hypothetical protein TcasGA2_TC013669 [Tribolium castaneum]
CL166.Contig8_AB-CL702.Contig3_A	2066	0	38	0	1.542	10.5906	Up	1.9103e-13	1.4169e-12	PREDICTED: protein Malvolio-like [Acyrthosiphon pisum]
Unigene21192_AB-CL636.Contig2_A	747	0	12	0	1.3468	10.3953	Up	9.1423e-05	0.0003273	hypothetical protein SINV_07001 [Solenopsis invicta]
CL645.Contig2_AB-Unigene3445_A	772	0	12	0	1.3032	10.3478	Up	9.1423e-05	0.00032748	GI20015 [Drosophila mojavensis] >gi|193909659|gb|EDW08526.1| GI20015 [Drosophila mojavensis]
CL426.Contig4_AB-CL4108.Contig1_A	723	0	11	0	1.2755	10.3168	Up	0.0001972	0.00067191	OV-16 antigen [Culex quinquefasciatus] >gi|167870074|gb|EDS33457.1| OV-16 antigen [Culex quinquefasciatus]
Unigene16200_AB-CL4759.Contig1_A	893	0	12	0	1.1266	10.1378	Up	9.1423e-05	0.00032734	PREDICTED: DNA-dependent protein kinase catalytic subunit-like [Apis mellifera]
CL356.Contig17_AB-CL973.Contig9_A	1648	0	21	0	1.0683	10.0611	Up	9.0461e-08	4.5571e-07	cytochrome P450 [Bemisia tabaci]
CL1923.Contig2_AB-Unigene539_A	1135	0	13	0	0.9602	9.9072	Up	4.2385e-05	0.00015971	--
CL1771.Contig1_AB-CL1818.Contig8_A	1053	0	11	0	0.8758	9.7745	Up	0.0001972	0.00067331	transcription initiation factor TFIID subunit, putative [Pediculus humanus corporis] >gi|212508887|gb|EEB12441.1| transcription initiation factor TFIID subunit, putative [Pediculus humanus corporis]
CL3358.Contig1_AB-Unigene49_A	1724	0	17	0	0.8267	9.6912	Up	1.9581e-06	8.6663e-06	unknown [Dendroctonus ponderosae]
CL715.Contig2_AB-Unigene37468_A	1315	0	11	0	0.7013	9.4539	Up	0.0001972	0.00067153	--
CL186.Contig2_AB-CL18.Contig1_A	643	1	205	0.1127	26.7284	7.8897	Up	3.7706e-67	8.8942e-66	GI24413 [Drosophila mojavensis] >gi|193915849|gb|EDW14716.1| GI24413 [Drosophila mojavensis]
CL18.Contig1_AB-CL3814.Contig1_A	695	1	160	0.1043	19.3004	7.5317	Up	3.1149e-52	6.0713e-51	unknown [Dendroctonus ponderosae]
CL3365.Contig1_AB-Unigene18016_A	217	4	546	1.3357	210.942	7.3031	Up	1.544e-174	7.7796e-173	digestive cysteine proteinase intestain [Leptinotarsa decemlineata]
CL1507.Contig2_AB-CL2742.Contig2_A	1118	6	621	0.3889	46.5672	6.9038	Up	8.9238e-196	4.951e-194	putative alpha-tubulin [Maconellicoccus hirsutus]
Unigene20075_AB-CL1053.Contig1_A	717	2	200	0.2021	23.3852	6.8544	Up	9.3944e-64	2.1295e-62	--
CL753.Contig3_AB-CL2067.Contig1_A	2685	2	191	0.054	5.9638	6.7871	Up	8.6726e-61	1.9011e-59	NADP-dependent malic enzyme-like protein [Locusta migratoria]
CL4045.Contig1_AB-Unigene42737_A	2957	1	90	0.0245	2.5517	6.7025	Up	4.1548e-29	5.346e-28	DEAD box ATP-dependent RNA helicase, putative [Pediculus humanus corporis] >gi|212509065|gb|EEB12562.1| DEAD box ATP-dependent RNA helicase, putative [Pediculus humanus corporis]
CL1452.Contig2_AB-CL2895.Contig2_A	1042	1	85	0.0695	6.8388	6.6206	Up	1.8354e-27	2.2507e-26	PREDICTED: phosphatidylethanolamine-binding protein homolog F40A3.3-like [Musca domestica]
CL3158.Contig3_AB-CL5762.Contig1_A	2118	11	893	0.3763	35.3473	6.5536	Up	5.8726e-277	4.4271e-275	PREDICTED: similar to rap55 [Tribolium castaneum]
CL3052.Contig3_AB-Unigene17554_A	370	1	68	0.1958	15.4077	6.2981	Up	7.0097e-22	7.306e-21	--
Unigene21571_AB-CL46.Contig3_A	1614	6	377	0.2694	19.5825	6.1837	Up	1.3256e-115	4.8577e-114	hypothetical protein SINV_04146 [Solenopsis invicta]
Unigene19896_AB-Unigene27429_A	298	1	61	0.2432	17.1611	6.1409	Up	1.3723e-19	1.3155e-18	--
Unigene23184_AB-Unigene13568_A	395	2	118	0.3669	25.0447	6.093	Up	7.9385e-37	1.2055e-35	--
Unigene801_AB-CL5585.Contig2_A	343	3	176	0.6338	43.0179	6.0848	Up	2.4311e-54	4.903e-53	--
CL278.Contig2_AB-Unigene48219_A	323	31	1806	6.9545	468.755	6.0747	Up	0	0	--
CL4469.Contig4_AB-CL5601.Contig2_A	1035	11	634	0.7701	51.3546	6.0593	Up	4.1217e-192	2.2509e-190	phosphatidylethanolamine-binding protein [Branchiostoma belcheri tsingtauense]
CL2244.Contig3_AB-CL1894.Contig2_A	1312	106	5874	5.8544	375.345	6.0026	Up	0	0	phosphatidylethanolamine-binding protein [Aedes aegypti] >gi|108872446|gb|EAT36671.1| AAEL011263-PA [Aedes aegypti]
Unigene11254_AB-CL5423.Contig1_A	457	1	54	0.1586	9.9062	5.9649	Up	2.6542e-17	2.3385e-16	--
CL4189.Contig2_AB-CL4360.Contig1_A	616	3	160	0.3529	21.7756	5.9473	Up	4.0359e-49	7.5177e-48	PREDICTED: phosphatidylethanolamine-binding protein homolog F40A3.3-like isoform 2 [Metaseiulus occidentalis]
CL5562.Contig2_AB-Unigene34404_A	338	96	5100	20.5808	1264.98	5.9417	Up	0	0	--
CL4495.Contig1_AB-Unigene32709_A	730	2	105	0.1985	12.0586	5.9248	Up	1.3846e-32	1.9226e-31	--
Unigene799_AB-CL2178.Contig1_A	218	16	829	5.3183	318.808	5.9056	Up	2.2117e-248	1.5115e-246	--
Unigene24015_AB-CL4254.Contig1_A	949	78	3950	5.9558	348.949	5.8726	Up	0	0	--
CL2864.Contig4_AB-Unigene1671_A	881	2	101	0.1645	9.6112	5.8686	Up	2.7799e-31	3.7598e-30	phosphatidylethanolamine-binding protein [Branchiostoma belcheri tsingtauense]
Unigene16089_AB-Unigene24560_A	378	34	1705	6.5177	378.149	5.8584	Up	0	0	hypothetical protein CAPTEDRAFT_217395 [Capitella teleta]
CL3783.Contig1_AB-Unigene22159_A	305	8	390	1.9006	107.2	5.8177	Up	6.0693e-117	2.2477e-115	OV-16 antigen precursor [Brugia malayi]
Unigene17865_AB-Unigene40040_A	220	54	2578	17.7861	982.406	5.7875	Up	0	0	--
CL3654.Contig1_AB-CL3972.Contig1_A	208	3	143	1.0451	57.6373	5.7853	Up	1.3759e-43	2.3659e-42	--
CL1055.Contig12_AB-Unigene1463_A	1043	2	94	0.1389	7.5557	5.7654	Up	5.2557e-29	6.7334e-28	PREDICTED: phosphatidylethanolamine-binding protein homolog F40A3.3-like [Megachile rotundata]
CL5345.Contig1_AB-CL795.Contig1_A	365	20	926	3.9705	212.691	5.7433	Up	3.0093e-274	2.2316e-272	hypothetical protein TcasGA2_TC005739 [Tribolium castaneum]
CL146.Contig2_AB-Unigene9767_A	872	132	6056	10.969	582.237	5.7301	Up	0	0	--
Unigene17863_AB-CL618.Contig5_A	2268	33	1512	1.0543	55.8907	5.7283	Up	0	0	aminopeptidase-like protein [Tribolium castaneum]
CL4696.Contig1_AB-Unigene38793_A	494	43	1966	6.3074	333.647	5.7251	Up	0	0	GI10623 [Drosophila mojavensis] >gi|193917745|gb|EDW16612.1| GI10623 [Drosophila mojavensis]
Unigene17165_AB-Unigene49621_A	420	17	763	2.933	152.302	5.6984	Up	1.5906e-225	1.0005e-223	--
CL1522.Contig4_AB-CL2720.Contig1_A	1093	10	447	0.663	34.2861	5.6925	Up	1.1169e-132	4.5642e-131	--
CL4533.Contig2_AB-Unigene10456_A	306	2	89	0.4736	24.3837	5.6861	Up	2.2084e-27	2.703e-26	PREDICTED: phosphatidylethanolamine-binding protein homolog F40A3.3-like isoform 1 [Apis florea]
CL583.Contig3_AB-CL4002.Contig1_A	1178	79	3474	4.8595	247.238	5.6689	Up	0	0	hypothetical protein TcasGA2_TC005739 [Tribolium castaneum]
CL52.Contig1_AB-Unigene16707_A	319	3	131	0.6815	34.428	5.6587	Up	1.0806e-39	1.7353e-38	RecName: Full=Putative surface protein bspA-like; AltName: Full=TvBspA-like-625 >gi|22090596|gb|AAM51159.1| putative surface protein [Trichomonas vaginalis]
Unigene17597_AB-Unigene54832_A	220	5	215	1.6469	81.9306	5.6366	Up	2.9499e-64	6.7408e-63	--
Unigene20073_AB-Unigene1421_A	612	27	1160	3.1968	158.905	5.6354	Up	0	0	--
CL5166.Contig1_AB-Unigene37286_A	1107	124	5281	8.1168	399.944	5.6227	Up	0	0	PREDICTED: phosphatidylethanolamine-binding protein homolog F40A3.3-like [Musca domestica]
Unigene891_AB-CL3127.Contig2_A	3033	6	255	0.1433	7.0485	5.6202	Up	7.0808e-76	1.8329e-74	PREDICTED: facilitated trehalose transporter Tret1-like [Acyrthosiphon pisum]
CL3806.Contig1_AB-Unigene2232_A	235	70	2967	21.5843	1058.47	5.6159	Up	0	0	--
CL2185.Contig1_AB-Unigene41350_A	399	19	803	3.4506	168.723	5.6117	Up	9.4629e-236	6.1347e-234	cell adhesion molecule [Aedes aegypti] >gi|108875142|gb|EAT39367.1| AAEL008827-PA [Aedes aegypti]
CL2962.Contig3_AB-CL129.Contig1_A	512	31	1306	4.3873	213.847	5.6071	Up	0	0	GF16395 [Drosophila ananassae] >gi|190628181|gb|EDV43705.1| GF16395 [Drosophila ananassae]
Unigene18322_AB-CL4683.Contig2_A	623	1	42	0.1163	5.6519	5.6028	Up	2.1238e-13	1.5705e-12	PREDICTED: xaa-Pro aminopeptidase 1-like [Acyrthosiphon pisum]
Unigene23881_AB-CL6464.Contig3_A	1156	8	334	0.5015	24.2225	5.594	Up	8.8966e-99	2.8572e-97	--
CL6075.Contig5_AB-Unigene43416_A	867	38	1576	3.1759	152.394	5.5845	Up	0	0	PREDICTED: phosphatidylethanolamine-binding protein homolog F40A3.3-like [Metaseiulus occidentalis]
CL2742.Contig2_AB-Unigene50008_A	249	11	453	3.2011	152.521	5.5743	Up	2.8729e-133	1.1764e-131	--
CL1352.Contig1_AB-CL5490.Contig4_A	1034	1	41	0.0701	3.3243	5.5675	Up	4.4789e-13	3.2607e-12	--
CL28.Contig13_AB-Unigene32289_A	228	19	760	6.0385	279.453	5.5323	Up	7.6556e-222	4.7252e-220	Mariner Mos1 transposase [Acromyrmex echinatior]
Unigene21676_AB-Unigene30414_A	688	46	1837	4.8448	223.847	5.5299	Up	0	0	hypothetical protein TcasGA2_TC009928 [Tribolium castaneum]
CL2895.Contig1_AB-Unigene18432_A	985	19	754	1.3977	64.175	5.5209	Up	6.6473e-220	4.0606e-218	PREDICTED: phosphatidylethanolamine-binding protein homolog F40A3.3-like isoform 2 [Metaseiulus occidentalis]
CL1974.Contig4_AB-CL2209.Contig1_A	530	49	1931	6.6993	305.448	5.5108	Up	0	0	hypothetical protein TcasGA2_TC005739 [Tribolium castaneum]
Unigene17201_AB-Unigene20954_A	360	22	863	4.4282	200.974	5.5041	Up	3.9496e-251	2.7181e-249	--
CL5901.Contig1_AB-Unigene10798_A	585	108	4231	13.3775	606.342	5.5023	Up	0	0	--
Unigene14190_AB-Unigene34766_A	310	97	3784	22.6735	1023.34	5.4961	Up	0	0	GH12282 [Drosophila grimshawi] >gi|193900810|gb|EDV99676.1| GH12282 [Drosophila grimshawi]
CL3262.Contig4_AB-Unigene32561_A	343	4	156	0.845	38.1295	5.4958	Up	1.761e-46	3.1477e-45	PREDICTED: pyrroline-5-carboxylate reductase 2-like [Bombus impatiens]
CL1642.Contig3_AB-CL2795.Contig2_A	1213	2	78	0.1195	5.3909	5.4954	Up	8.0581e-24	8.9648e-23	uncharacterized protein LOC100158934 [Acyrthosiphon pisum] >gi|239790868|dbj|BAH71968.1| ACYPI000351 [Acyrthosiphon pisum]
Unigene449_AB-Unigene48629_A	268	20	775	5.4076	242.436	5.4865	Up	2.3173e-225	1.4561e-223	Hepatocyte nuclear factor 3-gamma [Myotis davidii]
CL2879.Contig2_AB-Unigene9954_A	422	20	772	3.4342	153.368	5.4809	Up	2.1546e-224	1.3481e-222	hypothetical protein TcasGA2_TC003156 [Tribolium castaneum]
Unigene24097_AB-CL324.Contig2_A	427	54	2064	9.1638	405.24	5.4667	Up	0	0	--
CL1526.Contig1_AB-Unigene38388_A	667	1	38	0.1086	4.7763	5.4588	Up	4.1873e-12	2.8877e-11	hypothetical protein SINV_14695 [Solenopsis invicta]
CL4733.Contig1_AB-CL5337.Contig2_A	1223	3	114	0.1777	7.8146	5.4587	Up	3.416e-34	4.895e-33	hypothetical protein TcasGA2_TC006905 [Tribolium castaneum]
CL375.Contig24_AB-CL4495.Contig1_A	1325	1	38	0.0547	2.4044	5.458	Up	4.1873e-12	2.8867e-11	phosphatidylethanolamine-binding protein [Branchiostoma belcheri tsingtauense]
Unigene22724_AB-Unigene44153_A	297	25	949	6.0995	267.88	5.4568	Up	6.2491e-275	4.6518e-273	--
CL5497.Contig1_AB-Unigene3452_A	831	104	3919	9.0686	395.371	5.4462	Up	0	0	hypothetical protein TcasGA2_TC009928 [Tribolium castaneum]
Unigene23648_AB-Unigene25478_A	1562	2	75	0.0928	4.0254	5.4389	Up	7.5014e-23	8.0756e-22	methylthioadenosine phosphorylase [Aedes aegypti] >gi|157131662|ref|XP_001655913.1| methylthioadenosine phosphorylase [Aedes aegypti] >gi|122127167|sp|Q16MW6.1|MTAP_AEDAE RecName: Full=S-methyl-5&apos;-thioadenosine phosphorylase; AltName: Full=5&apos;-methylthioadenosine phosphorylase; Short=MTA phosphorylase; Short=MTAP; Short=MTAPase >gi|108871452|gb|EAT35677.1| AAEL012172-PA [Aedes aegypti] >…
CL2360.Contig2_AB-Unigene32469_A	946	69	2584	5.2853	228.998	5.4372	Up	0	0	Papain family cysteine protease containing protein [Tetrahymena thermophila] >gi|89290066|gb|EAR88054.1| Papain family cysteine protease containing protein [Tetrahymena thermophila SB210]
CL271.Contig1_AB-CL183.Contig3_A	1387	3	111	0.1567	6.7093	5.4201	Up	3.1729e-33	4.4594e-32	PREDICTED: membrane-associated protein Hem [Apis mellifera]
CL6090.Contig12_AB-CL1941.Contig2_A	342	3	111	0.6356	27.2099	5.4199	Up	3.1729e-33	4.4583e-32	PREDICTED: similar to AGAP008909-PA [Tribolium castaneum] >gi|270016373|gb|EFA12819.1| hypothetical protein TcasGA2_TC001886 [Tribolium castaneum]
CL2879.Contig1_AB-CL385.Contig1_A	2282	272	10026	8.637	368.335	5.4143	Up	0	0	hypothetical protein TcasGA2_TC003156 [Tribolium castaneum]
CL4364.Contig1_AB-CL6661.Contig1_A	1956	247	9102	9.1503	390.12	5.414	Up	0	0	PREDICTED: high affinity cationic amino acid transporter 1-like [Acyrthosiphon pisum]
Unigene21086_AB-Unigene4574_A	289	7	256	1.7551	74.263	5.403	Up	6.8185e-75	1.7543e-73	--
CL1085.Contig1_AB-CL6561.Contig2_A	243	11	396	3.2802	136.622	5.3803	Up	7.1901e-115	2.6234e-113	cement precursor protein 3B variant 1 [Phragmatopoma californica]
CL1244.Contig1_AB-Unigene46032_A	541	257	9244	34.4227	1432.5	5.379	Up	0	0	--
Unigene1434_AB-Unigene52564_A	213	7	250	2.3814	98.3991	5.3688	Up	5.8384e-73	1.4765e-71	--
Unigene1583_AB-CL25.Contig1_A	457	23	811	3.6469	148.777	5.3503	Up	4.591e-233	2.9537e-231	conserved hypothetical protein [Pediculus humanus corporis] >gi|212511458|gb|EEB14437.1| conserved hypothetical protein [Pediculus humanus corporis]
CL1522.Contig1_AB-CL2720.Contig2_A	278	27	950	7.0376	286.49	5.3473	Up	1.1665e-272	8.597e-271	--
CL3653.Contig2_AB-CL3692.Contig2_A	212	2	70	0.6836	27.6817	5.3396	Up	3.0698e-21	3.1275e-20	--
CL5564.Contig6_AB-Unigene43701_A	505	3	105	0.4305	17.4312	5.3395	Up	2.7205e-31	3.6811e-30	--
CL6136.Contig4_AB-CL1.Contig4_A	1373	19	659	1.0027	40.2388	5.3266	Up	2.7862e-189	1.4954e-187	Phosphatidylethanolamine-binding protein 1 [Drosophila melanogaster]
CL3381.Contig1_AB-CL7103.Contig1_A	746	28	971	2.7197	109.122	5.3263	Up	3.9004e-278	2.9478e-276	phosphatidylethanolamine binding protein isoform 1 [Bombyx mori] >gi|95102824|gb|ABF51353.1| phosphatidylethanolamine binding protein isoform 1 [Bombyx mori]
Unigene22840_AB-Unigene50126_A	353	15	512	3.0791	121.598	5.3035	Up	4.2474e-147	1.8698e-145	hypothetical protein TcasGA2_TC003156 [Tribolium castaneum]
CL5562.Contig1_AB-CL6331.Contig1_A	487	205	6992	30.5024	1203.66	5.3024	Up	0	0	--
Unigene23365_AB-Unigene35973_A	985	65	2208	4.7817	187.929	5.2965	Up	0	0	PREDICTED: phosphatidylethanolamine-binding protein homolog F40A3.3-like isoform 2 [Metaseiulus occidentalis]
Unigene1321_AB-Unigene1642_A	956	101	3430	7.6555	300.792	5.2961	Up	0	0	--
Unigene22017_AB-Unigene25515_A	204	7	237	2.4864	97.3977	5.2918	Up	8.8667e-69	2.1348e-67	--
Unigene23193_AB-Unigene6335_A	886	99	3349	8.0967	316.892	5.2905	Up	0	0	hypothetical protein SINV_15287 [Solenopsis invicta]
Unigene20068_AB-Unigene40511_A	728	42	1415	4.1805	162.951	5.2846	Up	0	0	unknown [Vermamoeba vermiformis]
Unigene14153_AB-CL6188.Contig2_A	816	31	1035	2.7528	106.336	5.2716	Up	6.7727e-295	5.423e-293	peptidyl-prolyl cis-trans isomerase, partial [Schistocerca gregaria]
Unigene23742_AB-Unigene47155_A	1146	98	3267	6.1966	238.999	5.2694	Up	0	0	Phosphatidylethanolamine-binding protein 1 [Zootermopsis nevadensis]
Unigene1437_AB-CL845.Contig1_A	272	18	597	4.7953	184.008	5.262	Up	1.2633e-170	6.2121e-169	--
CL28.Contig5_AB-CL2228.Contig1_A	859	157	5167	13.2439	504.285	5.2508	Up	0	0	phosphatidylethanolamine binding protein isoform 1 [Bombyx mori] >gi|95102824|gb|ABF51353.1| phosphatidylethanolamine binding protein isoform 1 [Bombyx mori]
CL1527.Contig2_AB-Unigene448_A	330	46	1513	10.1007	384.375	5.25	Up	0	0	--
Unigene18564_AB-Unigene33069_A	1720	415	13608	17.4835	663.279	5.2456	Up	0	0	hypothetical protein TcasGA2_TC016022 [Tribolium castaneum]
CL1782.Contig1_AB-Unigene31932_A	608	4	130	0.4767	17.9255	5.2328	Up	4.1541e-38	6.4452e-37	--
CL1921.Contig2_AB-Unigene28690_A	951	104	3359	7.9243	296.115	5.2237	Up	0	0	PREDICTED: hypothetical protein LOC100650580 [Bombus terrestris]
Unigene18746_AB-Unigene8279_A	562	20	644	2.5787	96.0683	5.2193	Up	3.2956e-183	1.7281e-181	--
CL4476.Contig1_AB-Unigene173_A	873	81	2604	6.7233	250.067	5.217	Up	0	0	Scm-like with four MBT domains protein 1 [Acromyrmex echinatior]
CL4186.Contig1_AB-Unigene30917_A	954	5	160	0.3798	14.0605	5.2103	Up	1.6075e-46	2.8768e-45	--
CL1451.Contig2_AB-CL5374.Contig2_A	506	10	318	1.432	52.6875	5.2014	Up	4.6093e-91	1.3941e-89	GH23119 [Drosophila grimshawi] >gi|193899566|gb|EDV98432.1| GH23119 [Drosophila grimshawi]
CL1633.Contig1_AB-Unigene37429_A	770	112	3554	10.5399	386.952	5.1982	Up	0	0	PREDICTED: LOW QUALITY PROTEIN: serine/arginine repetitive matrix 2, partial [Tursiops truncatus]
CL4816.Contig1_AB-Unigene16710_A	1248	155	4908	8.9997	329.701	5.1951	Up	0	0	PREDICTED: aquaporin AQPcic-like [Megachile rotundata]
CL5342.Contig1_AB-Unigene29101_A	636	56	1758	6.3803	231.735	5.1827	Up	0	0	PREDICTED: pseudouridine-5&apos;-monophosphatase-like [Megachile rotundata]
Unigene16577_AB-CL2022.Contig1_A	634	12	374	1.3715	49.4553	5.1723	Up	1.4885e-106	5.113e-105	phosphatidylethanolamine binding protein isoform 1 [Bombyx mori] >gi|95102824|gb|ABF51353.1| phosphatidylethanolamine binding protein isoform 1 [Bombyx mori]
CL2106.Contig1_AB-Unigene2307_A	657	162	5039	17.8673	642.998	5.1694	Up	0	0	PREDICTED: methylenetetrahydrofolate reductase-like [Bombus terrestris]
CL863.Contig1_AB-Unigene30154_A	306	21	651	4.9729	178.357	5.1645	Up	3.2288e-184	1.7036e-182	hypothetical protein TcasGA2_TC011035 [Tribolium castaneum]
CL537.Contig4_AB-Unigene38530_A	229	42	1289	13.2899	471.898	5.1501	Up	0	0	phosphatidylethanolamine-binding protein-like [Acyrthosiphon pisum] >gi|239789027|dbj|BAH71163.1| ACYPI002878 [Acyrthosiphon pisum]
Unigene21494_AB-CL4182.Contig3_A	582	58	1778	7.2213	256.118	5.1484	Up	0	0	--
CL2469.Contig2_AB-CL5354.Contig1_A	970	85	2600	6.3497	224.715	5.1453	Up	0	0	phosphatidylethanolamine-binding protein-like [Acyrthosiphon pisum]
Unigene16533_AB-CL6317.Contig2_A	236	39	1192	11.9746	423.443	5.1441	Up	0	0	--
Unigene846_AB-Unigene54880_A	229	4	122	1.2657	44.6637	5.1411	Up	1.5227e-35	2.2455e-34	spaetzle 4 precursor [Acyrthosiphon pisum]
CL4190.Contig2_AB-Unigene31692_A	774	90	2729	8.4258	295.592	5.1327	Up	0	0	--
Unigene11613_AB-Unigene8362_A	822	1	30	0.0882	3.0597	5.1165	Up	1.5779e-09	9.2193e-09	phosphatidylethanolamine-binding protein [Culex quinquefasciatus]
CL5763.Contig1_AB-CL2605.Contig1_A	1485	276	8218	13.4676	463.949	5.1064	Up	0	0	hypothetical protein TcasGA2_TC009928 [Tribolium castaneum]
CL1110.Contig2_AB-CL6512.Contig1_A	1009	25	743	1.7954	61.7345	5.1037	Up	9.0581e-209	5.3193e-207	--
Unigene8118_AB-Unigene46299_A	1163	153	4545	9.5328	327.631	5.103	Up	0	0	Phosphatidylethanolamine-binding protein PEBP domain containing protein [Haemonchus contortus]
CL6031.Contig1_AB-CL4279.Contig1_A	521	39	1158	5.4242	186.338	5.1024	Up	0	0	PREDICTED: 5-formyltetrahydrofolate cyclo-ligase-like [Nasonia vitripennis]
CL2331.Contig2_AB-Unigene40475_A	1372	2	59	0.1056	3.6052	5.0934	Up	1.0431e-17	9.3437e-17	Bifunctional polynucleotide phosphatase/kinase [Zootermopsis nevadensis]
CL111.Contig1_AB-CL6742.Contig2_A	1035	189	5568	13.2321	451.013	5.0911	Up	0	0	hypothetical protein TcasGA2_TC011035 [Tribolium castaneum]
CL35.Contig2_AB-CL7160.Contig1_A	441	19	555	3.1219	105.508	5.0788	Up	5.9543e-156	2.7499e-154	PREDICTED: hypothetical protein LOC100568687 [Acyrthosiphon pisum]
CL2696.Contig1_AB-Unigene39084_A	393	42	1223	7.744	260.894	5.0742	Up	0	0	--
CL1515.Contig3_AB-Unigene15867_A	291	12	346	2.9881	99.6813	5.06	Up	1.3307e-97	4.2414e-96	unknown [Vermamoeba vermiformis]
CL4284.Contig1_AB-Unigene8382_A	334	10	288	2.1695	72.2897	5.0584	Up	1.8149e-81	4.9741e-80	--
CL5097.Contig1_AB-CL4777.Contig2_A	505	55	1581	7.8919	262.465	5.0556	Up	0	0	--
Unigene22449_AB-Unigene35643_A	407	14	402	2.4925	82.8061	5.0541	Up	4.2996e-113	1.5478e-111	PREDICTED: thiamin pyrophosphokinase 1-like [Nasonia vitripennis]
CL1029.Contig2_AB-Unigene54691_A	206	6	172	2.1105	69.999	5.0517	Up	3.6221e-49	6.7555e-48	hypothetical protein TcasGA2_TC030568 [Tribolium castaneum]
CL253.Contig1_AB-CL2391.Contig2_A	660	53	1519	5.8189	192.95	5.0513	Up	0	0	phosphatidylethanolamine-binding protein [Aedes aegypti] >gi|108870917|gb|EAT35142.1| AAEL012666-PA [Aedes aegypti]
CL18.Contig4_AB-CL3814.Contig2_A	885	25	715	2.0469	67.7319	5.0483	Up	7.8692e-200	4.4407e-198	phosphatidylethanolamine-binding protein [Anopheles darlingi]
Unigene9997_AB-Unigene3500_A	1264	139	3973	7.9685	263.513	5.0474	Up	0	0	hypothetical protein TcasGA2_TC009928 [Tribolium castaneum]
CL389.Contig2_AB-Unigene26763_A	549	2	57	0.264	8.7043	5.0431	Up	4.547e-17	3.9679e-16	phosphatidylethanolamine-binding protein [Branchiostoma belcheri tsingtauense]
CL1069.Contig2_AB-Unigene26078_A	404	15	427	2.6904	88.6088	5.0416	Up	7.0263e-120	2.6484e-118	GA24968 [Drosophila pseudoobscura pseudoobscura] >gi|198136811|gb|EDY69298.1| GA24968 [Drosophila pseudoobscura pseudoobscura]
Unigene12024_AB-Unigene51912_A	308	10	284	2.3527	77.3033	5.0381	Up	3.4279e-80	9.2703e-79	--
CL5098.Contig2_AB-CL4069.Contig2_A	1416	47	1331	2.4052	78.8035	5.034	Up	0	0	PREDICTED: LOW QUALITY PROTEIN: ectonucleotide pyrophosphatase/phosphodiesterase family member 5-like [Megachile rotundata]
CL5357.Contig2_AB-Unigene18701_A	291	11	311	2.7391	89.5979	5.0317	Up	1.2724e-87	3.7102e-86	--
CL508.Contig1_AB-Unigene39615_A	1720	304	8585	12.8072	418.449	5.03	Up	0	0	2-deoxyglucose-6-phosphate phosphatase, putative [Pediculus humanus corporis] >gi|212506798|gb|EEB10900.1| 2-deoxyglucose-6-phosphate phosphatase, putative [Pediculus humanus corporis]
Unigene23508_AB-CL5155.Contig1_A	374	22	621	4.2625	139.204	5.0294	Up	1.9915e-173	9.9495e-172	--
CL3707.Contig4_AB-CL1596.Contig1_A	1000	236	6616	17.101	554.659	5.0194	Up	0	0	hypothetical protein DAPPUDRAFT_311676 [Daphnia pulex]
CL35.Contig3_AB-CL7160.Contig2_A	479	20	558	3.0255	97.6628	5.0126	Up	1.0202e-155	4.6968e-154	PREDICTED: hypothetical protein LOC100568687 [Acyrthosiphon pisum]
CL2661.Contig2_AB-Unigene8462_A	402	18	501	3.2446	104.482	5.0091	Up	6.4272e-140	2.7261e-138	hypothetical protein AND_16988 [Anopheles darlingi]
Unigene17882_AB-Unigene50694_A	229	13	360	4.1135	131.795	5.0018	Up	6.9447e-101	2.2634e-99	--
Unigene21650_AB-Unigene1424_A	209	10	276	3.4671	110.712	4.9969	Up	1.2158e-77	3.199e-76	--
CL4076.Contig2_AB-Unigene1467_A	445	32	882	5.2107	166.165	4.995	Up	9.5711e-245	6.4226e-243	methionyl-tRNA synthetase, putative [Pediculus humanus corporis] >gi|212509508|gb|EEB12877.1| methionyl-tRNA synthetase, putative [Pediculus humanus corporis]
CL2526.Contig1_AB-Unigene31309_A	750	77	2115	7.4394	236.417	4.99	Up	0	0	phosphatidylethanolamine-binding protein [Culex quinquefasciatus] >gi|167868209|gb|EDS31592.1| phosphatidylethanolamine-binding protein [Culex quinquefasciatus]
CL1053.Contig3_AB-CL2383.Contig3_A	1384	6	164	0.3141	9.9343	4.9831	Up	1.2867e-46	2.3061e-45	PREDICTED: pseudouridine-5&apos;-monophosphatase-like [Loxodonta africana]
CL383.Contig3_AB-Unigene3073_A	519	3	82	0.4189	13.2458	4.9828	Up	6.3668e-24	7.0952e-23	--
Unigene998_AB-Unigene46932_A	335	30	819	6.4891	204.96	4.9812	Up	4.7997e-227	3.0352e-225	hypothetical protein TcasGA2_TC003156 [Tribolium castaneum]
CL1640.Contig1_AB-Unigene38918_A	1148	74	2019	4.6709	147.443	4.9803	Up	0	0	NADH dehydrogenase subunit 4 [Bemisia tabaci] >gi|51944942|gb|AAU14198.1| NADH dehydrogenase subunit 4 [Bemisia tabaci]
CL301.Contig1_AB-Unigene22785_A	368	19	515	3.7412	117.325	4.9709	Up	3.3479e-143	1.4437e-141	hypothetical protein TcasGA2_TC009928 [Tribolium castaneum]
Unigene18559_AB-Unigene20495_A	827	37	999	3.2419	101.272	4.9653	Up	4.213e-276	3.1479e-274	GL20556 [Drosophila persimilis] >gi|194111220|gb|EDW33263.1| GL20556 [Drosophila persimilis]
CL6136.Contig3_AB-CL1.Contig3_A	1246	5	135	0.2908	9.0834	4.9651	Up	1.5676e-38	2.4534e-37	Phosphatidylethanolamine-binding protein 1 [Drosophila melanogaster]
Unigene468_AB-Unigene27063_A	929	142	3814	11.076	344.188	4.9577	Up	0	0	--
CL537.Contig3_AB-CL2157.Contig2_A	521	89	2381	12.3783	383.135	4.952	Up	0	0	PREDICTED: phosphatidylethanolamine-binding protein homolog F40A3.3-like [Megachile rotundata]
CL111.Contig2_AB-Unigene40406_A	861	276	7378	23.2281	718.4	4.9508	Up	0	0	hypothetical protein BRAFLDRAFT_66468 [Branchiostoma floridae] >gi|229282591|gb|EEN53340.1| hypothetical protein BRAFLDRAFT_66468 [Branchiostoma floridae]
CL5883.Contig2_AB-CL7212.Contig1_A	1044	336	8980	23.321	721.118	4.9505	Up	0	0	phosphatidylethanolamine-binding protein [Aedes aegypti] >gi|108870917|gb|EAT35142.1| AAEL012666-PA [Aedes aegypti]
CL5796.Contig1_AB-CL7151.Contig1_A	267	14	374	3.7995	117.433	4.9499	Up	3.5684e-104	1.2027e-102	phosphatidylethanolamine-binding protein [Aedes aegypti] >gi|108870917|gb|EAT35142.1| AAEL012666-PA [Aedes aegypti]
CL5770.Contig15_AB-Unigene37235_A	1102	213	5680	14.0058	432.113	4.9473	Up	0	0	PREDICTED: probable cytosolic iron-sulfur protein assembly protein Ciao1-like isoform 2 [Acyrthosiphon pisum]
CL1097.Contig1_AB-Unigene16359_A	998	81	2134	5.8812	179.265	4.9298	Up	0	0	Plexin-A4 [Crassostrea gigas]
CL1625.Contig5_AB-Unigene226_A	973	29	761	2.1597	65.5696	4.9241	Up	9.0398e-210	5.3244e-208	phosphatidylethanolamine-binding protein [Aedes aegypti]
CL3387.Contig1_AB-Unigene50573_A	309	14	367	3.2831	99.5722	4.9226	Up	5.9888e-102	1.978e-100	phosphatidylethanolamine-binding protein [Anopheles darlingi]
CL5231.Contig2_AB-CL4405.Contig2_A	522	12	313	1.6658	50.2695	4.9154	Up	4.2809e-87	1.2404e-85	--
Unigene20686_AB-Unigene28458_A	696	85	2214	8.8495	266.685	4.9134	Up	0	0	GI22745 [Drosophila mojavensis] >gi|193916646|gb|EDW15513.1| GI22745 [Drosophila mojavensis]
CL6105.Contig1_AB-Unigene19782_A	581	28	725	3.4921	104.615	4.9048	Up	1.7067e-199	9.6221e-198	--
Unigene8117_AB-Unigene6317_A	287	30	775	7.5744	226.386	4.9015	Up	4.6366e-213	2.7695e-211	--
CL5931.Contig2_AB-Unigene23652_A	438	21	539	3.4742	103.168	4.8922	Up	1.6382e-148	7.282e-147	PREDICTED: phosphatidylethanolamine-binding protein homolog F40A3.3-like [Musca domestica]
CL3328.Contig1_AB-CL2958.Contig1_A	792	621	15770	56.8166	1669.31	4.8768	Up	0	0	--
CL31.Contig2_AB-Unigene15231_A	271	18	456	4.813	141.067	4.8733	Up	1.2954e-125	5.073e-124	--
Unigene19987_AB-Unigene3863_A	282	14	354	3.5974	105.241	4.8706	Up	8.0093e-98	2.5556e-96	--
CL2548.Contig2_AB-CL3609.Contig2_A	330	11	278	2.4154	70.6255	4.8699	Up	3.9774e-77	1.0442e-75	hypothetical protein TcasGA2_TC030645 [Tribolium castaneum]
CL427.Contig2_AB-Unigene36308_A	498	59	1478	8.5848	248.815	4.8571	Up	0	0	--
CL1051.Contig8_AB-CL1009.Contig3_A	757	2	50	0.1914	5.5374	4.8545	Up	7.72e-15	6.0853e-14	hypothetical protein DAPPUDRAFT_311676 [Daphnia pulex]
Unigene17255_AB-CL3968.Contig2_A	333	1	25	0.2176	6.294	4.8542	Up	6.2461e-08	3.1999e-07	--
Unigene23483_AB-Unigene34765_A	1135	305	7615	19.4721	562.477	4.8523	Up	0	0	putative trans-2-enoyl-CoA reductase, mitochondrial [Zootermopsis nevadensis]
Unigene18972_AB-Unigene37257_A	483	79	1970	11.8519	341.94	4.8506	Up	0	0	--
CL660.Contig1_AB-Unigene4253_A	211	8	199	2.7474	79.0681	4.847	Up	1.8323e-55	3.7476e-54	--
CL3381.Contig3_AB-CL7103.Contig2_A	664	5	124	0.5456	15.6561	4.8427	Up	4.8944e-35	7.143e-34	GH11408 [Drosophila grimshawi] >gi|193904885|gb|EDW03752.1| GH11408 [Drosophila grimshawi]
CL173.Contig10_AB-CL7159.Contig1_A	1150	9	223	0.5671	16.2569	4.8413	Up	6.0116e-62	1.3326e-60	11.6 kDa midgut protein [Lutzomyia longipalpis]
CL2708.Contig4_AB-CL4730.Contig2_A	873	14	346	1.162	33.2271	4.8377	Up	2.7479e-95	8.6102e-94	hypothetical protein DAPPUDRAFT_301417 [Daphnia pulex]
CL598.Contig1_AB-CL5093.Contig1_A	985	291	7174	21.4075	610.598	4.834	Up	0	0	hypothetical protein TcasGA2_TC009928 [Tribolium castaneum]
CL121.Contig2_AB-CL5422.Contig1_A	425	81	1995	13.8104	393.536	4.8327	Up	0	0	phosphatidylethanolamine-binding protein [Aedes aegypti] >gi|108872445|gb|EAT36670.1| AAEL011260-PA [Aedes aegypti]
CL3250.Contig1_AB-Unigene23590_A	419	22	540	3.8047	108.046	4.8277	Up	1.0847e-147	4.7965e-146	predicted protein [Naegleria gruberi] >gi|284091232|gb|EFC44880.1| predicted protein [Naegleria gruberi]
CL4469.Contig2_AB-CL5601.Contig1_A	1173	220	5399	13.5904	385.874	4.8275	Up	0	0	phosphatidylethanolamine-binding protein [Branchiostoma belcheri tsingtauense]
Unigene1783_AB-Unigene10213_A	209	12	294	4.1605	117.932	4.8251	Up	4.5393e-81	1.2378e-79	--
CL101.Contig2_AB-Unigene27900_A	1049	17	416	1.1743	33.2467	4.8233	Up	4.4989e-114	1.6314e-112	hypothetical protein DAPPUDRAFT_96721 [Daphnia pulex]
Unigene1404_AB-Unigene23247_A	245	7	170	2.0703	58.1719	4.8124	Up	2.1585e-47	3.9124e-46	--
CL731.Contig1_AB-Unigene19133_A	561	43	1040	5.5541	155.418	4.8065	Up	3.2449e-282	2.4841e-280	hypothetical protein TcasGA2_TC016022 [Tribolium castaneum]
CL636.Contig1_AB-CL5086.Contig1_A	573	7	169	0.8852	24.7265	4.8039	Up	4.4736e-47	8.0791e-46	phosphatidylethanolamine-binding protein, putative [Pediculus humanus corporis]
Unigene726_AB-Unigene4531_A	218	8	193	2.6591	74.2218	4.8028	Up	1.4556e-53	2.907e-52	predicted protein [Naegleria gruberi] >gi|284091232|gb|EFC44880.1| predicted protein [Naegleria gruberi]
Unigene386_AB-Unigene44224_A	1611	1	24	0.045	1.249	4.7947	Up	1.2989e-07	6.4476e-07	PREDICTED: nocturnin-like isoform 2 [Acyrthosiphon pisum] >gi|328709899|ref|XP_001951703.2| PREDICTED: nocturnin-like isoform 1 [Acyrthosiphon pisum]
Unigene8951_AB-Unigene4895_A	967	189	4527	14.1626	392.477	4.7925	Up	0	0	--
Unigene10352_AB-Unigene50396_A	481	21	501	3.1636	87.3219	4.7867	Up	1.7774e-136	7.406e-135	--
Unigene5662_AB-CL560.Contig1_A	405	47	1121	8.4091	232.05	4.7863	Up	2.4949e-303	2.0618e-301	--
Unigene11947_AB-Unigene21024_A	1151	461	10920	29.0225	795.386	4.7764	Up	0	0	PREDICTED: methionine adenosyltransferase II, beta-like [Saccoglossus kowalevskii]
CL6136.Contig1_AB-CL1.Contig2_A	1267	6	142	0.3431	9.396	4.7753	Up	1.2346e-39	1.9793e-38	Phosphatidylethanolamine-binding protein 1 [Drosophila melanogaster]
CL2665.Contig2_AB-Unigene13158_A	508	79	1864	11.2687	307.619	4.7708	Up	0	0	--
CL901.Contig2_AB-Unigene9490_A	242	17	401	5.0903	138.918	4.7703	Up	2.4927e-109	8.7759e-108	--
CL5950.Contig1_AB-Unigene50188_A	340	14	330	2.9837	81.3702	4.7693	Up	3.1652e-90	9.4961e-89	hypothetical protein TcasGA2_TC005739 [Tribolium castaneum]
CL5097.Contig2_AB-CL4777.Contig1_A	652	247	5773	27.451	742.309	4.7571	Up	0	0	--
CL2214.Contig2_AB-Unigene1302_A	494	32	743	4.6939	126.093	4.7476	Up	1.1343e-200	6.4442e-199	phosphatidylethanolamine-binding protein [Branchiostoma belcheri tsingtauense]
CL2622.Contig1_AB-CL2339.Contig2_A	552	101	2345	13.2584	356.151	4.7475	Up	0	0	hypothetical protein TcasGA2_TC009928 [Tribolium castaneum]
CL6121.Contig1_AB-CL6923.Contig2_A	436	23	532	3.8225	102.295	4.7421	Up	4.7916e-144	2.0754e-142	phosphatidylethanolamine binding protein isoform 2 [Danaus plexippus]
Unigene11185_AB-Unigene13705_A	450	27	624	4.3477	116.253	4.7409	Up	1.1791e-168	5.7455e-167	serine/arginine-rich splicing factor 6-like protein, partial [Equus caballus]
Unigene24346_AB-Unigene46176_A	561	91	2102	11.754	314.123	4.7401	Up	0	0	--
CL2653.Contig1_AB-CL6055.Contig1_A	545	1	23	0.133	3.538	4.7334	Up	2.6974e-07	1.3037e-06	Histone-lysine N-methyltransferase SETMAR [Acromyrmex echinatior]
CL1972.Contig1_AB-Unigene17584_A	1025	181	4160	12.7957	340.252	4.7329	Up	0	0	phosphatidylethanolamine-binding protein [Aedes aegypti]
Unigene7818_AB-Unigene1735_A	328	156	3581	34.4635	915.295	4.7311	Up	0	0	--
CL6090.Contig5_AB-CL1941.Contig1_A	618	37	849	4.3383	115.173	4.7305	Up	1.3953e-228	8.852e-227	phosphatidylethanolamine-binding protein [Aedes aegypti]
Unigene22222_AB-Unigene14159_A	487	49	1123	7.2908	193.322	4.7288	Up	9e-302	7.3759e-300	--
CL4768.Contig1_AB-CL443.Contig2_A	1015	136	3114	9.7092	257.207	4.7274	Up	0	0	CG10298 [Drosophila melanogaster] >gi|7298932|gb|AAF54137.1| CG10298 [Drosophila melanogaster] >gi|21064255|gb|AAM29357.1| GH28351p [Drosophila melanogaster]
CL3669.Contig1_AB-CL5748.Contig1_A	555	135	3083	17.6258	465.705	4.7237	Up	0	0	--
CL518.Contig6_AB-CL4319.Contig1_A	562	72	1642	9.2834	244.944	4.7217	Up	0	0	--
CL5107.Contig1_AB-Unigene9752_A	1714	1338	30486	56.5658	1491.15	4.7203	Up	0	0	aldehyde dehydrogenase [Aedes aegypti] >gi|108869413|gb|EAT33638.1| AAEL014080-PA [Aedes aegypti]
CL3721.Contig1_AB-Unigene35797_A	1007	118	2688	8.491	223.785	4.72	Up	0	0	hypothetical protein TcasGA2_TC015253 [Tribolium castaneum]
Unigene24360_AB-Unigene7178_A	1503	162	3682	7.8102	205.379	4.7168	Up	0	0	PREDICTED: hypothetical protein LOC100576033 [Acyrthosiphon pisum]
Unigene10593_AB-CL3890.Contig2_A	355	67	1522	13.6759	359.432	4.716	Up	0	0	phosphatidylethanolamine-binding protein-like precursor [Acyrthosiphon pisum] >gi|239789834|dbj|BAH71516.1| ACYPI001027 [Acyrthosiphon pisum]
Unigene23922_AB-Unigene49802_A	229	10	227	3.1643	83.1038	4.715	Up	4.1571e-62	9.2392e-61	--
CL3388.Contig1_AB-CL3035.Contig3_A	2134	33	745	1.1205	29.268	4.7071	Up	3.3616e-200	1.9006e-198	PREDICTED: myrosinase 1-like [Acyrthosiphon pisum]
CL5660.Contig2_AB-Unigene15056_A	599	11	248	1.3307	34.7101	4.7051	Up	1.2171e-67	2.8892e-66	hypothetical protein EAI_13802 [Harpegnathos saltator]
CL1252.Contig19_AB-CL911.Contig3_A	463	92	2072	14.3984	375.18	4.7036	Up	0	0	phosphatidylethanolamine-binding protein [Branchiostoma belcheri tsingtauense]
Unigene1011_AB-CL1903.Contig5_A	789	6	135	0.551	14.3446	4.7023	Up	2.003e-37	3.0778e-36	proteophosphoglycan ppg1 [Leishmania mexicana MHOM/GT/2001/U1103] >gi|322495303|emb|CBZ30607.1| proteophosphoglycan ppg1 [Leishmania mexicana MHOM/GT/2001/U1103]
CL5240.Contig1_AB-Unigene1933_A	1691	98	2201	4.1994	109.121	4.6996	Up	0	0	hypothetical protein TcasGA2_TC008528 [Tribolium castaneum]
Unigene19811_AB-CL2637.Contig1_A	1141	124	2783	7.8749	204.483	4.6986	Up	0	0	3-5 exonuclease [Aedes aegypti] >gi|108870910|gb|EAT35135.1| AAEL012690-PA [Aedes aegypti]
Unigene24435_AB-Unigene24452_A	436	21	471	3.4901	90.566	4.6976	Up	5.2056e-127	2.0577e-125	--
Unigene1850_AB-Unigene27476_A	311	15	336	3.4949	90.5752	4.6958	Up	5.0696e-91	1.5326e-89	unnamed protein product [Tribolium castaneum]
Unigene19529_AB-Unigene45336_A	260	36	805	10.0332	259.569	4.6933	Up	8.1674e-216	4.9382e-214	--
Unigene20874_AB-Unigene787_A	1301	3	67	0.1671	4.3175	4.6914	Up	3.6437e-19	3.4455e-18	--
Unigene14943_AB-Unigene48352_A	369	18	401	3.5347	91.1063	4.6879	Up	3.1267e-108	1.0885e-106	--
CL1924.Contig1_AB-Unigene34063_A	316	387	8576	88.7427	2275.25	4.6803	Up	0	0	--
CL1571.Contig2_AB-CL2749.Contig2_A	284	29	642	7.3993	189.517	4.6788	Up	3.9118e-172	1.9429e-170	--
Unigene20752_AB-CL7036.Contig1_A	1020	33	730	2.3443	60.0003	4.6777	Up	1.7781e-195	9.8557e-194	PREDICTED: phosphatidylethanolamine-binding protein homolog F40A3.3-like isoform 1 [Nasonia vitripennis]
CL5485.Contig2_AB-CL6292.Contig1_A	1375	572	12592	30.1441	767.755	4.6707	Up	0	0	--
CL1483.Contig2_AB-CL3767.Contig1_A	1644	24	528	1.0578	26.9254	4.6698	Up	1.0842e-141	4.6452e-140	phosphatidylethanolamine-binding protein [Aedes aegypti]
Unigene13629_AB-Unigene33866_A	217	10	220	3.3392	84.995	4.6698	Up	6.6684e-60	1.4394e-58	PREDICTED: probable RISC-loading complex subunit BRAFLDRAFT_242885-like [Nasonia vitripennis]
Unigene1006_AB-CL1375.Contig1_A	968	1	22	0.0749	1.9054	4.669	Up	5.5933e-07	2.6239e-06	phenoloxidase subunit 1 [Culex quinquefasciatus] >gi|167870847|gb|EDS34230.1| phenoloxidase subunit 1 [Culex quinquefasciatus]
CL118.Contig1_AB-Unigene8198_A	333	14	305	3.0464	76.7867	4.6557	Up	2.4059e-82	6.6521e-81	hypothetical protein TcasGA2_TC009928 [Tribolium castaneum]
CL586.Contig24_AB-Unigene7435_A	1474	171	3716	8.4063	211.353	4.652	Up	0	0	PREDICTED: phosphatidylethanolamine-binding protein homolog F40A3.3-like [Megachile rotundata]
Unigene1329_AB-Unigene27710_A	937	11	239	0.8507	21.384	4.6517	Up	8.2959e-65	1.9053e-63	methionyl-tRNA synthetase, putative [Pediculus humanus corporis] >gi|212509508|gb|EEB12877.1| methionyl-tRNA synthetase, putative [Pediculus humanus corporis]
Unigene21569_AB-CL46.Contig4_A	1498	3	65	0.1451	3.6377	4.6479	Up	1.5558e-18	1.4345e-17	PREDICTED: phosphatidylethanolamine-binding protein-like isoform X1 [Acyrthosiphon pisum]
Unigene23316_AB-Unigene9512_A	264	12	260	3.2937	82.5658	4.6478	Up	2.4326e-70	5.9659e-69	--
Unigene1043_AB-CL4898.Contig1_A	1490	6	130	0.2918	7.3146	4.6477	Up	7.5232e-36	1.1183e-34	--
CL92.Contig1_AB-CL5044.Contig3_A	243	33	711	9.8405	245.298	4.6397	Up	1.6775e-189	9.0113e-188	PREDICTED: ribosome-recycling factor-like [Bombus impatiens]
CL974.Contig1_AB-Unigene47990_A	470	11	237	1.6959	42.2748	4.6397	Up	3.5294e-64	8.0464e-63	PREDICTED: phosphatidylethanolamine-binding protein homolog F40A3.3-like isoform 1 [Metaseiulus occidentalis]
CL879.Contig1_AB-Unigene18653_A	241	21	452	6.3141	157.236	4.6382	Up	4.9449e-121	1.883e-119	Haloacid dehalogenase-like hydrolase domain-containing protein 1A [Acromyrmex echinatior]
CL2571.Contig2_AB-CL2866.Contig2_A	361	21	451	4.2152	104.737	4.635	Up	1.0194e-120	3.8771e-119	--
CL895.Contig6_AB-Unigene44703_A	412	19	408	3.3417	83.0221	4.6348	Up	2.3598e-109	8.318e-108	hypothetical protein BRAFLDRAFT_114907 [Branchiostoma floridae] >gi|229295831|gb|EEN66475.1| hypothetical protein BRAFLDRAFT_114907 [Branchiostoma floridae]
CL3465.Contig1_AB-CL2257.Contig1_A	1282	111	2379	6.274	155.574	4.6321	Up	0	0	hypothetical protein BRAFLDRAFT_114907 [Branchiostoma floridae] >gi|229295831|gb|EEN66475.1| hypothetical protein BRAFLDRAFT_114907 [Branchiostoma floridae]
CL3897.Contig1_AB-Unigene49307_A	275	14	299	3.689	91.1526	4.627	Up	1.85e-80	5.0169e-79	PREDICTED: riboflavin transporter 2-A-like [Apis mellifera]
Unigene627_AB-CL4123.Contig1_A	1033	22	468	1.5432	37.9819	4.6213	Up	5.4985e-125	2.1477e-123	PREDICTED: protein D2 isoform X2 [Tribolium castaneum]
Unigene10696_AB-CL4653.Contig2_A	275	8	170	2.108	51.8259	4.6197	Up	2.604e-46	4.6405e-45	hypothetical protein CpipJ_CPIJ018253 [Culex quinquefasciatus] >gi|167863916|gb|EDS27299.1| hypothetical protein CpipJ_CPIJ018253 [Culex quinquefasciatus]
CL5450.Contig1_AB-Unigene14295_A	206	11	232	3.8693	94.4173	4.6089	Up	1.3133e-62	2.9354e-61	PREDICTED: similar to CG10298 CG10298-PA [Tribolium castaneum] >gi|270006976|gb|EFA03424.1| hypothetical protein TcasGA2_TC013411 [Tribolium castaneum]
CL866.Contig3_AB-CL1243.Contig1_A	908	1	21	0.0798	1.9389	4.6027	Up	1.1579e-06	5.2468e-06	phosphatidylethanolamine-binding protein [Aedes aegypti] >gi|108870917|gb|EAT35142.1| AAEL012666-PA [Aedes aegypti]
CL448.Contig1_AB-Unigene6926_A	1070	3	63	0.2032	4.9361	4.6024	Up	6.6261e-18	5.9704e-17	--
Unigene23497_AB-Unigene52653_A	392	1	21	0.1849	4.4912	4.6023	Up	1.1579e-06	5.2443e-06	PREDICTED: hypothetical protein LOC100075123, partial [Ornithorhynchus anatinus]
Unigene30_AB-Unigene20760_A	842	116	2432	9.9828	242.149	4.6003	Up	0	0	PREDICTED: GPI transamidase component PIG-S-like [Acyrthosiphon pisum]
Unigene11994_AB-Unigene12305_A	1634	265	5548	11.7517	284.652	4.5983	Up	0	0	PREDICTED: probable 4-hydroxy-2-oxoglutarate aldolase, mitochondrial-like [Acyrthosiphon pisum]
CL1483.Contig1_AB-Unigene39577_A	918	116	2426	9.1564	221.554	4.5967	Up	0	0	--
CL4620.Contig2_AB-CL5912.Contig1_A	309	96	2002	22.5124	543.17	4.5926	Up	0	0	--
Unigene21607_AB-Unigene24475_A	593	37	771	4.5212	109.001	4.5915	Up	4.729e-204	2.7337e-202	PREDICTED: putative tRNA pseudouridine synthase Pus10-like [Acyrthosiphon pisum]
Unigene20172_AB-CL4271.Contig2_A	547	36	748	4.769	114.642	4.5873	Up	6.6418e-198	3.7127e-196	phosphatidylethanolamine binding protein isoform 1 [Bombyx mori] >gi|95102824|gb|ABF51353.1| phosphatidylethanolamine binding protein isoform 1 [Bombyx mori]
CL5344.Contig1_AB-Unigene31750_A	306	28	581	6.6305	159.179	4.5854	Up	4.7797e-154	2.1887e-152	hypothetical protein TcasGA2_TC009273 [Tribolium castaneum]
CL5740.Contig2_AB-CL2238.Contig2_A	995	16	332	1.1652	27.9734	4.5854	Up	1.0812e-88	3.189e-87	Phosphatidylethanolamine-binding protein 1 [Zootermopsis nevadensis]
Unigene22609_AB-CL3673.Contig1_A	304	7	145	1.6685	39.9876	4.5829	Up	1.6376e-39	2.619e-38	--
Unigene20780_AB-Unigene17952_A	229	18	371	5.6957	135.822	4.5757	Up	8.3166e-99	2.6738e-97	--
Unigene1625_AB-CL5036.Contig3_A	440	45	927	7.4109	176.627	4.5749	Up	1.8937e-244	1.2665e-242	phosphatidylethanolamine-binding protein-like precursor [Acyrthosiphon pisum] >gi|239789834|dbj|BAH71516.1| ACYPI001027 [Acyrthosiphon pisum]
Unigene24351_AB-CL7006.Contig1_A	365	66	1359	13.1027	312.146	4.5743	Up	0	0	--
Unigene16401_AB-CL3890.Contig1_A	1043	171	3514	11.8801	282.454	4.5714	Up	0	0	GG13347 [Drosophila erecta] >gi|190650767|gb|EDV48022.1| GG13347 [Drosophila erecta]
CL4786.Contig3_AB-Unigene36812_A	844	2	41	0.1717	4.0726	4.568	Up	5.3935e-12	3.6912e-11	hypothetical protein SINV_14043 [Solenopsis invicta]
CL4110.Contig1_AB-Unigene362_A	750	214	4387	20.6757	490.385	4.5679	Up	0	0	phosphatidylethanolamine-binding protein [Branchiostoma belcheri tsingtauense]
Unigene23229_AB-CL700.Contig3_A	762	4	82	0.3804	9.0217	4.5678	Up	7.5066e-23	8.0797e-22	GA27333 [Drosophila pseudoobscura pseudoobscura] >gi|198146247|gb|EDY72555.1| GA27333 [Drosophila pseudoobscura pseudoobscura]
CL2104.Contig2_AB-Unigene24057_A	391	19	389	3.5212	83.4072	4.566	Up	2.1567e-103	7.2037e-102	hypothetical protein A306_11119, partial [Columba livia]
Unigene15365_AB-Unigene24902_A	319	7	143	1.5901	37.5817	4.5628	Up	6.9398e-39	1.0954e-37	hypothetical protein SINV_14390 [Solenopsis invicta]
CL3029.Contig1_AB-CL194.Contig2_A	1912	975	19870	36.9509	871.245	4.5594	Up	0	0	phosphatidylethanolamine-binding protein [Branchiostoma belcheri tsingtauense]
Unigene5485_AB-Unigene6838_A	556	48	978	6.2557	147.467	4.5591	Up	3.0086e-257	2.0973e-255	PREDICTED: methyltransferase-like protein 21D-like [Nasonia vitripennis]
CL333.Contig1_AB-Unigene33705_A	739	91	1853	8.9229	210.214	4.5582	Up	0	0	phosphatidylethanolamine-binding protein [Aedes aegypti] >gi|108872444|gb|EAT36669.1| AAEL011268-PA [Aedes aegypti]
Unigene19629_AB-CL2766.Contig2_A	872	32	648	2.6591	62.3002	4.5502	Up	8.2723e-171	4.0779e-169	--
Unigene17631_AB-Unigene10174_A	1067	22	444	1.4941	34.8858	4.5453	Up	1.8358e-117	6.8243e-116	PREDICTED: flap endonuclease GEN-like [Acyrthosiphon pisum]
Unigene23194_AB-Unigene42428_A	268	25	501	6.7595	156.723	4.5352	Up	3.722e-132	1.5189e-130	--
CL3.Contig8_AB-Unigene17437_A	268	12	240	3.2446	75.077	4.5323	Up	4.5641e-64	1.0386e-62	hypothetical protein TcasGA2_TC005739 [Tribolium castaneum]
CL642.Contig5_AB-CL2161.Contig2_A	408	3	60	0.5328	12.3288	4.5323	Up	5.7945e-17	5.0358e-16	PREDICTED: protein D2-like [Tribolium castaneum]
CL5818.Contig2_AB-CL3409.Contig1_A	638	47	937	5.3381	123.126	4.5277	Up	1.7968e-245	1.2098e-243	hypothetical protein DFA_12327 [Dictyostelium fasciculatum] >gi|328866165|gb|EGG14551.1| hypothetical protein DFA_12327 [Dictyostelium fasciculatum]
Unigene21763_AB-Unigene41097_A	1415	275	5436	14.0827	322.072	4.5154	Up	0	0	acidic lipase [Danaus plexippus]
CL3348.Contig4_AB-CL1684.Contig2_A	824	12	236	1.0553	24.0113	4.508	Up	8.1307e-63	1.8201e-61	phosphatidylethanolamine-binding protein [Aedes aegypti]
CL518.Contig9_AB-Unigene47448_A	313	35	688	8.1027	184.279	4.5073	Up	3.5282e-180	1.8195e-178	--
CL1571.Contig1_AB-CL4955.Contig1_A	426	42	821	7.1441	161.571	4.4993	Up	1.927e-214	1.158e-212	AGAP002040-PB [Anopheles gambiae str. PEST] >gi|333469777|gb|EGK97402.1| AGAP002040-PB [Anopheles gambiae str. PEST]
Unigene5523_AB-Unigene12927_A	284	56	1093	14.2882	322.651	4.4971	Up	7.9814e-285	6.182e-283	--
CL1091.Contig4_AB-CL6022.Contig1_A	1358	2	39	0.1067	2.4077	4.496	Up	2.2884e-11	1.5091e-10	PREDICTED: eukaryotic translation initiation factor 2-alpha kinase 4-like [Acyrthosiphon pisum]
CL4652.Contig2_AB-Unigene38848_A	452	2	39	0.3206	7.2336	4.4959	Up	2.2884e-11	1.5088e-10	conserved hypothetical protein [Pediculus humanus corporis] >gi|212517973|gb|EEB19783.1| conserved hypothetical protein [Pediculus humanus corporis]
Unigene21572_AB-CL46.Contig1_A	1535	14	273	0.6609	14.9102	4.4957	Up	2.5799e-72	6.4718e-71	PREDICTED: phosphatidylethanolamine-binding protein-like isoform X1 [Acyrthosiphon pisum]
CL4704.Contig3_AB-Unigene44553_A	290	20	389	4.9974	112.456	4.492	Up	2.377e-102	7.8772e-101	--
CL3919.Contig1_AB-Unigene31637_A	405	25	485	4.4729	100.396	4.4884	Up	3.7169e-127	1.4751e-125	PREDICTED: excitatory amino acid transporter 2-like [Acyrthosiphon pisum]
Unigene14544_AB-Unigene7609_A	263	20	387	5.5104	123.363	4.4846	Up	1.0007e-101	3.2906e-100	--
CL5188.Contig2_AB-Unigene33426_A	382	3	58	0.5691	12.729	4.4833	Up	2.4506e-16	2.0744e-15	--
CL1451.Contig1_AB-CL5374.Contig1_A	656	17	328	1.8778	41.918	4.4805	Up	2.1229e-86	6.0973e-85	PREDICTED: phosphatidylethanolamine-binding protein homolog F40A3.3-like [Musca domestica]
CL230.Contig1_AB-CL5040.Contig2_A	269	37	713	9.9669	222.212	4.4786	Up	6.5361e-186	3.461e-184	PREDICTED: alcohol dehydrogenase [NADP+] B-like [Nasonia vitripennis]
CL1972.Contig3_AB-Unigene42449_A	381	122	2345	23.203	515.999	4.475	Up	0	0	PREDICTED: phosphatidylethanolamine-binding protein homolog F40A3.3-like isoform 2 [Bombus impatiens]
Unigene11781_AB-Unigene18678_A	437	46	884	7.6275	169.59	4.4747	Up	5.8237e-230	3.7065e-228	cytochrome P450 [Bemisia tabaci]
CL2512.Contig1_AB-CL3979.Contig2_A	1078	74	1417	4.9742	110.2	4.4695	Up	0	0	RecName: Full=Peptidyl-prolyl cis-trans isomerase, rhodopsin-specific isozyme; Short=PPIase; AltName: Full=Rotamase; Flags: Precursor
Unigene15710_AB-CL6540.Contig2_A	231	1	19	0.3137	6.8956	4.4582	Up	4.9359e-06	2.0829e-05	--
Unigene18086_AB-CL1546.Contig1_A	1458	1	19	0.0497	1.0925	4.4582	Up	4.9359e-06	2.0828e-05	PREDICTED: n-acetyl-D-glucosamine kinase-like isoform 1 [Acyrthosiphon pisum] >gi|328714845|ref|XP_003245470.1| PREDICTED: n-acetyl-D-glucosamine kinase-like isoform 2 [Acyrthosiphon pisum]
CL844.Contig2_AB-Unigene25456_A	1159	144	2729	9.003	197.402	4.4546	Up	0	0	Sox21b [Tribolium castaneum]
Unigene11781_AB-Unigene7805_A	1403	164	3102	8.4702	185.359	4.4518	Up	0	0	cytochrome P450 [Bemisia tabaci]
Unigene1009_AB-CL1903.Contig1_A	2443	138	2607	4.0932	89.464	4.45	Up	0	0	proteophosphoglycan ppg1 [Leishmania mexicana MHOM/GT/2001/U1103] >gi|322495303|emb|CBZ30607.1| proteophosphoglycan ppg1 [Leishmania mexicana MHOM/GT/2001/U1103]
Unigene23301_AB-Unigene25473_A	484	25	471	3.7429	81.5842	4.4461	Up	8.6209e-123	3.3256e-121	--
Unigene14900_AB-Unigene6467_A	365	23	432	4.5661	99.2251	4.4417	Up	1.1055e-112	3.9626e-111	PREDICTED: hypothetical protein LOC100166909 [Acyrthosiphon pisum]
Unigene20898_AB-Unigene2335_A	445	26	488	4.2337	91.937	4.4407	Up	4.5786e-127	1.8159e-125	PREDICTED: alkaline phosphatase, tissue-nonspecific isozyme-like [Apis florea]
CL3390.Contig2_AB-Unigene1931_A	370	16	300	3.1335	67.9751	4.4392	Up	1.0842e-78	2.8807e-77	--
CL1629.Contig1_AB-Unigene45029_A	756	279	5199	26.7418	576.539	4.4302	Up	0	0	CRAL/TRIO domain-containing protein [Aedes aegypti] >gi|108878483|gb|EAT42708.1| AAEL005779-PB [Aedes aegypti]
Unigene24405_AB-Unigene49961_A	257	13	242	3.6654	78.9429	4.4288	Up	1.1451e-63	2.5907e-62	--
CL5841.Contig1_AB-Unigene2996_A	1348	176	3275	9.4609	203.682	4.4282	Up	0	0	phosphatidylethanolamine binding protein isoform 2 [Danaus plexippus]
Unigene24168_AB-Unigene14869_A	380	27	502	5.1486	110.752	4.427	Up	2.0886e-130	8.465e-129	O.V.-16 antigen precursor [Onchocerca volvulus]
CL1756.Contig2_AB-CL1972.Contig2_A	411	58	1078	10.2257	219.891	4.4265	Up	4.308e-278	3.2518e-276	phosphatidylethanolamine-binding protein [Aedes aegypti] >gi|108872446|gb|EAT36671.1| AAEL011263-PA [Aedes aegypti]
CL908.Contig1_AB-CL1268.Contig2_A	614	161	2990	19.0005	408.257	4.4254	Up	0	0	hypothetical protein EIN_401800 [Entamoeba invadens IP1] >gi|440295767|gb|ELP88642.1| hypothetical protein EIN_401800 [Entamoeba invadens IP1]
CL981.Contig4_AB-Unigene50719_A	275	6	111	1.581	33.8393	4.4198	Up	6.6907e-30	8.7903e-29	PREDICTED: hypothetical protein LOC726887 [Apis mellifera]
Unigene9998_AB-Unigene15683_A	222	8	148	2.6112	55.8907	4.4198	Up	1.9834e-39	3.1626e-38	--
CL920.Contig4_AB-CL311.Contig1_A	509	22	406	3.1319	66.8712	4.4163	Up	1.3217e-105	4.506e-104	PREDICTED: similar to CG5783 CG5783-PA [Tribolium castaneum] >gi|270003869|gb|EFA00317.1| hypothetical protein TcasGA2_TC003155 [Tribolium castaneum]
CL4272.Contig2_AB-Unigene10136_A	260	14	258	3.9018	83.1911	4.4142	Up	1.2229e-67	2.9019e-66	--
Unigene17363_AB-Unigene29516_A	492	24	439	3.5347	74.8049	4.4035	Up	7.567e-114	2.7373e-112	--
Unigene5522_AB-Unigene9092_A	319	12	219	2.7258	57.5551	4.4002	Up	1.6208e-57	3.3984e-56	--
CL3613.Contig1_AB-CL2693.Contig1_A	696	18	328	1.874	39.5089	4.398	Up	2.2012e-85	6.2704e-84	--
Unigene19940_AB-Unigene14544_A	389	30	545	5.5883	117.457	4.3936	Up	9.613e-141	4.1038e-139	PREDICTED: phosphatidylethanolamine-binding protein homolog F40A3.3-like isoform 2 [Apis florea] >gi|380016194|ref|XP_003692073.1| PREDICTED: phosphatidylethanolamine-binding protein homolog F40A3.3-like isoform 3 [Apis florea] >gi|380016196|ref|XP_003692074.1| PREDICTED: phosphatidylethanolamine-binding protein homolog F40A3.3-like isoform 4 [Apis florea]
Unigene17439_AB-Unigene10265_A	295	16	290	3.9301	82.4151	4.3903	Up	1.3995e-75	3.6132e-74	--
Unigene22868_AB-Unigene52300_A	337	8	145	1.7202	36.0719	4.3902	Up	1.7013e-38	2.6612e-37	--
Unigene21598_AB-Unigene30327_A	991	125	2265	9.14	191.613	4.3899	Up	0	0	RecName: Full=N(4)-(Beta-N-acetylglucosaminyl)-L-asparaginase; AltName: Full=Aspartylglucosaminidase; Short=AGA; AltName: Full=Glycosylasparaginase; AltName: Full=N4-(N-acetyl-beta-glucosaminyl)-L-asparagine amidase; Contains: RecName: Full=Glycosylasparaginase alpha chain; Contains: RecName: Full=Glycosylasparaginase beta chain >gi|7322070|gb|AAB50885.2| glycosylasparaginase alpha beta [Spodopte…
CL3639.Contig2_AB-CL3227.Contig2_A	2667	30	543	0.8151	17.069	4.3883	Up	4.0191e-140	1.7071e-138	PREDICTED: organic cation transporter protein-like [Acyrthosiphon pisum]
Unigene16540_AB-Unigene29728_A	386	25	452	4.6931	98.1707	4.3867	Up	7.0059e-117	2.5913e-115	RecName: Full=Peptidyl-prolyl cis-trans isomerase, rhodopsin-specific isozyme; Short=PPIase; AltName: Full=Rotamase; Flags: Precursor
CL802.Contig3_AB-Unigene4537_A	233	5	90	1.555	32.383	4.3803	Up	2.3741e-24	2.6831e-23	--
CL9.Contig9_AB-CL6434.Contig2_A	957	5	90	0.3786	7.8843	4.3802	Up	2.3741e-24	2.6826e-23	GK13055 [Drosophila willistoni] >gi|194169691|gb|EDW84592.1| GK13055 [Drosophila willistoni]
Unigene1100_AB-Unigene16427_A	302	14	251	3.3592	69.6783	4.3745	Up	1.8323e-65	4.2527e-64	--
Unigene17451_AB-Unigene38990_A	245	23	412	6.8025	140.981	4.3733	Up	1.8281e-106	6.2756e-105	--
CL1508.Contig2_AB-CL357.Contig2_A	395	9	161	1.651	34.1711	4.3714	Up	1.7739e-42	2.9937e-41	Phosphatidylethanolamine-binding protein 1 [Zootermopsis nevadensis]
Unigene875_AB-Unigene42598_A	727	57	1017	5.6813	117.278	4.3676	Up	3.7644e-260	2.6523e-258	PREDICTED: uncharacterized protein LOC100870638 [Apis florea]
CL492.Contig1_AB-CL1268.Contig1_A	266	10	178	2.7241	56.1008	4.3642	Up	9.092e-47	1.634e-45	--
Unigene19979_AB-Unigene30319_A	338	40	712	8.5754	176.601	4.3641	Up	1.4896e-182	7.7767e-181	--
CL3787.Contig1_AB-Unigene54773_A	254	7	124	1.997	40.9278	4.3572	Up	5.8805e-33	8.2197e-32	PREDICTED: phosphatidylethanolamine-binding protein-like isoform X1 [Acyrthosiphon pisum]
CL3757.Contig2_AB-Unigene42450_A	292	84	1484	20.8452	426.071	4.3533	Up	0	0	--
CL6017.Contig1_AB-Unigene6196_A	401	23	406	4.1562	84.8813	4.3521	Up	1.3284e-104	4.5028e-103	GA29310 [Drosophila pseudoobscura pseudoobscura] >gi|198149569|gb|EDY73333.1| GA29310 [Drosophila pseudoobscura pseudoobscura]
CL2708.Contig1_AB-CL4730.Contig1_A	638	8	141	0.9086	18.528	4.3499	Up	2.9726e-37	4.5477e-36	expressed hypothetical protein [Trichoplax adhaerens] >gi|190586937|gb|EDV26990.1| expressed hypothetical protein [Trichoplax adhaerens]
CL4758.Contig1_AB-Unigene49762_A	638	33	580	3.748	76.2146	4.3459	Up	1.3269e-148	5.9026e-147	PREDICTED: OV-16 antigen-like [Metaseiulus occidentalis]
Unigene17195_AB-Unigene25285_A	517	106	1863	14.8568	302.101	4.3458	Up	0	0	high mobility group protein A-like [Acyrthosiphon pisum] >gi|239799442|dbj|BAH70641.1| ACYPI000883 [Acyrthosiphon pisum]
Unigene20212_AB-CL155.Contig1_A	316	157	2759	36.0015	731.973	4.3457	Up	0	0	PREDICTED: glycoprotein-N-acetylgalactosamine 3-beta-galactosyltransferase 1-like [Nasonia vitripennis]
CL888.Contig2_AB-Unigene33302_A	947	21	369	1.6069	32.6668	4.3455	Up	4.0684e-95	1.2701e-93	PREDICTED: similar to predicted protein [Tribolium castaneum]
Unigene16881_AB-Unigene4160_A	207	5	87	1.7503	35.2354	4.3314	Up	2.0291e-23	2.2277e-22	--
Unigene22959_AB-Unigene40612_A	973	158	2740	11.7667	236.085	4.3265	Up	0	0	PREDICTED: phosphatidylethanolamine-binding protein homolog F40A3.3-like isoform 2 [Metaseiulus occidentalis]
Unigene9981_AB-Unigene20419_A	221	19	328	6.2297	124.426	4.32	Up	2.1684e-84	6.1272e-83	--
CL3056.Contig1_AB-CL3757.Contig2_A	763	55	949	5.2233	104.273	4.3193	Up	4.5137e-241	2.9684e-239	PREDICTED: similar to CG10466 CG10466-PA [Tribolium castaneum] >gi|270010180|gb|EFA06628.1| hypothetical protein TcasGA2_TC009547 [Tribolium castaneum]
CL4697.Contig2_AB-CL1657.Contig1_A	995	162	2776	11.7978	233.898	4.3093	Up	0	0	hypothetical protein TcasGA2_TC009928 [Tribolium castaneum]
Unigene9578_AB-Unigene19074_A	601	55	941	6.6313	131.264	4.307	Up	1.3466e-238	8.7971e-237	phosphatidylethanolamine-binding protein, putative [Pediculus humanus corporis] >gi|212513864|gb|EEB16280.1| phosphatidylethanolamine-binding protein, putative [Pediculus humanus corporis]
CL1157.Contig2_AB-Unigene40877_A	881	137	2343	11.2682	222.96	4.3065	Up	0	0	PREDICTED: 5-formyltetrahydrofolate cyclo-ligase-like [Nasonia vitripennis]
CL71.Contig2_AB-CL4314.Contig1_A	888	29	495	2.3664	46.7329	4.3037	Up	3.0737e-126	1.2109e-124	PREDICTED: similar to CG4365 CG4365-PA [Tribolium castaneum] >gi|270012133|gb|EFA08581.1| hypothetical protein TcasGA2_TC006236 [Tribolium castaneum]
Unigene18834_AB-Unigene40981_A	532	253	4310	34.4602	679.198	4.3008	Up	0	0	PREDICTED: phosphatidylethanolamine-binding protein homolog F40A3.3-like [Musca domestica]
CL4598.Contig2_AB-CL7067.Contig1_A	788	2	34	0.1839	3.6173	4.2979	Up	8.3129e-10	4.9514e-09	PREDICTED: E3 ubiquitin-protein ligase RNF19A-like [Megachile rotundata]
CL2467.Contig1_AB-Unigene37155_A	1047	89	1513	6.1596	121.15	4.2978	Up	0	0	PREDICTED: alpha-N-acetylgalactosaminidase-like [Acyrthosiphon pisum]
CL4450.Contig1_AB-Unigene2861_A	324	29	493	6.4858	127.565	4.2978	Up	1.2765e-125	5.0025e-124	hypothetical protein DAPPUDRAFT_333961 [Daphnia pulex]
CL4466.Contig2_AB-Unigene22505_A	319	15	255	3.4073	67.0162	4.2978	Up	1.0191e-65	2.3717e-64	PREDICTED: phosphatidylethanolamine-binding protein homolog F40A3.3-like [Musca domestica]
Unigene18496_AB-CL1461.Contig1_A	1473	5	85	0.246	4.8378	4.2976	Up	8.4569e-23	9.091e-22	vacuolar ATP synthase subunit S1, putative [Pediculus humanus corporis] >gi|212514993|gb|EEB17209.1| vacuolar ATP synthase subunit S1, putative [Pediculus humanus corporis]
Unigene444_AB-CL2088.Contig2_A	673	1	17	0.1077	2.1177	4.2974	Up	2.0864e-05	8.1599e-05	phosphatidylethanolamine-binding protein [Aedes aegypti]
Unigene22827_AB-CL3652.Contig1_A	247	17	288	4.9872	97.7521	4.2928	Up	5.6669e-74	1.4461e-72	--
CL3964.Contig1_AB-CL532.Contig16_A	794	15	254	1.3689	26.8191	4.2922	Up	2.0769e-65	4.8165e-64	PREDICTED: phosphatidylethanolamine-binding protein homolog F40A3.3-like isoform 3 [Nasonia vitripennis] >gi|156546930|ref|XP_001603265.1| PREDICTED: phosphatidylethanolamine-binding protein homolog F40A3.3-like isoform 2 [Nasonia vitripennis] >gi|345483709|ref|XP_003424869.1| PREDICTED: phosphatidylethanolamine-binding protein homolog F40A3.3-like [Nasonia vitripennis]
Unigene10351_AB-Unigene7634_A	775	95	1608	8.8824	173.946	4.2915	Up	0	0	--
CL6141.Contig5_AB-Unigene39908_A	367	62	1049	12.2415	239.629	4.291	Up	4.1994e-265	3.0161e-263	--
Unigene23571_AB-CL47.Contig1_A	237	9	152	2.7517	53.7682	4.2884	Up	1.0919e-39	1.7529e-38	--
Unigene22744_AB-CL5712.Contig2_A	1959	626	10568	23.1552	452.261	4.2877	Up	0	0	PREDICTED: peroxidase-like [Megachile rotundata]
Unigene20827_AB-Unigene33053_A	536	70	1180	9.4633	184.564	4.2856	Up	9e-298	7.3052e-296	phosphatidylethanolamine binding protein isoform 2 [Danaus plexippus]
CL3159.Contig1_AB-Unigene2788_A	351	30	505	6.1933	120.619	4.2836	Up	2.3725e-128	9.5115e-127	--
CL814.Contig2_AB-Unigene31721_A	251	24	403	6.9286	134.605	4.28	Up	1.0837e-102	3.5993e-101	--
Unigene689_AB-CL4407.Contig2_A	252	14	235	4.0257	78.1804	4.2795	Up	1.6555e-60	3.6078e-59	AAA-ATPase-like protein [Oxytricha trifallax]
Unigene5384_AB-Unigene9305_A	218	9	151	2.9915	58.0699	4.2788	Up	2.2252e-39	3.5414e-38	--
CL3988.Contig3_AB-CL6351.Contig2_A	2821	9	151	0.2312	4.4875	4.2787	Up	2.2252e-39	3.5433e-38	Chloride channel protein ClC-Ka, putative [Pediculus humanus corporis] >gi|212509489|gb|EEB12858.1| Chloride channel protein ClC-Ka, putative [Pediculus humanus corporis]
CL20.Contig1_AB-Unigene29622_A	750	168	2813	16.2314	314.441	4.2759	Up	0	0	--
Unigene21628_AB-Unigene42648_A	303	43	720	10.2833	199.214	4.2759	Up	4.5574e-182	2.3688e-180	putative ribosomal protein S21 [Diaphorina citri]
CL5612.Contig1_AB-CL6402.Contig2_A	1026	163	2728	11.5119	222.909	4.2753	Up	0	0	hypothetical protein TcasGA2_TC009928 [Tribolium castaneum]
Unigene22120_AB-CL1365.Contig1_A	603	38	635	4.5664	88.285	4.273	Up	1.0673e-160	5.0229e-159	Phosphatidylethanolamine-binding protein-like protein F40A3.3 [Acromyrmex echinatior]
Unigene20750_AB-CL6681.Contig1_A	1100	151	2523	9.947	192.289	4.2729	Up	0	0	Phosphatidylethanolamine-binding protein-like protein F40A3.3 [Cerapachys biroi]
Unigene18234_AB-Unigene32667_A	391	6	100	1.1119	21.4414	4.2693	Up	1.7343e-26	2.0814e-25	--
CL3016.Contig1_AB-Unigene23151_A	522	24	400	3.3316	64.2422	4.2692	Up	9.1462e-102	3.0091e-100	hypothetical protein TcasGA2_TC004221 [Tribolium castaneum]
Unigene24096_AB-Unigene9824_A	1186	748	12458	45.701	880.631	4.2682	Up	0	0	--
Unigene22245_AB-CL1596.Contig2_A	365	49	816	9.7277	187.425	4.2681	Up	7.4321e-206	4.3217e-204	--
Unigene22723_AB-CL4460.Contig1_A	500	619	10285	89.7076	1724.51	4.2648	Up	0	0	--
CL3627.Contig1_AB-CL1334.Contig1_A	327	29	481	6.4263	123.318	4.2623	Up	6.4889e-122	2.4902e-120	hypothetical protein TcasGA2_TC016022 [Tribolium castaneum]
CL2347.Contig2_AB-CL5751.Contig1_A	270	7	116	1.8786	36.0184	4.261	Up	1.7658e-30	2.3454e-29	--
CL3201.Contig2_AB-Unigene1956_A	528	18	298	2.4703	47.3165	4.2596	Up	4.3099e-76	1.1205e-74	GS1-like protein [Camponotus floridanus]
CL4241.Contig1_AB-CL4713.Contig1_A	627	65	1076	7.512	143.872	4.2594	Up	1.6441e-270	1.2027e-268	PREDICTED: similar to AGAP008909-PA [Tribolium castaneum] >gi|270016373|gb|EFA12819.1| hypothetical protein TcasGA2_TC001886 [Tribolium castaneum]
CL404.Contig2_AB-Unigene30055_A	534	47	776	6.3777	121.829	4.2557	Up	1.8538e-195	1.0266e-193	--
CL5036.Contig2_AB-Unigene53771_A	209	4	66	1.3868	26.4745	4.2548	Up	7.2651e-18	6.5372e-17	hypothetical protein TcasGA2_TC008558 [Tribolium castaneum]
Unigene20074_AB-Unigene1079_A	762	2	33	0.1902	3.6307	4.2547	Up	1.6985e-09	9.9064e-09	--
Unigene5547_AB-Unigene47979_A	244	19	313	5.6425	107.544	4.2524	Up	9.3615e-80	2.5156e-78	--
Unigene8143_AB-Unigene25692_A	351	50	822	10.3222	196.334	4.2495	Up	9.7955e-207	5.724e-205	predicted protein [Nematostella vectensis] >gi|156220666|gb|EDO41531.1| predicted protein [Nematostella vectensis]
Unigene21681_AB-CL2308.Contig2_A	659	7	115	0.7697	14.63	4.2485	Up	3.5954e-30	4.7427e-29	--
CL4740.Contig1_AB-Unigene49019_A	221	13	213	4.2625	80.8012	4.2446	Up	1.1139e-54	2.2595e-53	--
Unigene20069_AB-Unigene1997_A	526	177	2896	24.3835	461.576	4.2426	Up	0	0	predicted protein [Naegleria gruberi] >gi|284084647|gb|EFC38337.1| predicted protein [Naegleria gruberi]
Unigene15235_AB-Unigene31789_A	893	115	1881	9.3316	176.591	4.2421	Up	0	0	Maternal protein tudor [Acromyrmex echinatior]
CL699.Contig1_AB-CL5252.Contig1_A	1717	330	5391	13.9268	263.226	4.2404	Up	0	0	PREDICTED: succinate-semialdehyde dehydrogenase, mitochondrial-like isoform 1 [Acyrthosiphon pisum]
Unigene1115_AB-CL4333.Contig1_A	748	27	440	2.6156	49.3153	4.2368	Up	3.3329e-111	1.1875e-109	GE10211 [Drosophila yakuba] >gi|194184248|gb|EDW97859.1| GE10211 [Drosophila yakuba]
CL6033.Contig1_AB-Unigene53427_A	219	7	114	2.3161	43.6407	4.2359	Up	7.3173e-30	9.605e-29	hypothetical protein TcasGA2_TC005739 [Tribolium castaneum]
CL6073.Contig1_AB-Unigene23533_A	299	36	585	8.7245	164.027	4.2327	Up	3.2409e-147	1.4288e-145	--
CL2178.Contig1_AB-Unigene34065_A	460	44	714	6.9311	130.128	4.2307	Up	3.0015e-179	1.5385e-177	phosphatidylethanolamine-binding protein-like [Acyrthosiphon pisum] >gi|239789027|dbj|BAH71163.1| ACYPI002878 [Acyrthosiphon pisum]
CL3685.Contig1_AB-Unigene30899_A	701	92	1492	9.51	178.436	4.2298	Up	0	0	--
Unigene11755_AB-Unigene4728_A	703	42	681	4.3291	81.2124	4.2296	Up	5.1983e-171	2.5689e-169	intracellular protein transport protein USO1 [Entamoeba dispar SAW760]
CL318.Contig6_AB-CL1062.Contig2_A	280	28	454	7.2462	135.934	4.2295	Up	1.482e-114	5.3908e-113	heat shock protein 70c [Paratlanticus ussuriensis]
Unigene21450_AB-Unigene43894_A	1975	1018	16429	37.3499	697.388	4.2228	Up	0	0	PREDICTED: putative aldehyde dehydrogenase family 7 member A1 homolog [Acyrthosiphon pisum]
CL5859.Contig1_AB-Unigene4286_A	272	8	129	2.1312	39.7605	4.2216	Up	1.5285e-33	2.1615e-32	--
CL3712.Contig1_AB-CL6923.Contig1_A	1239	300	4821	17.5452	326.209	4.2167	Up	0	0	phosphatidylethanolamine binding protein isoform 2 [Danaus plexippus]
CL1968.Contig2_AB-CL2044.Contig2_A	825	111	1779	9.7494	180.781	4.2128	Up	0	0	--
Unigene18529_AB-Unigene8163_A	252	9	144	2.5879	47.9063	4.2104	Up	3.214e-37	4.9158e-36	--
Unigene19499_AB-CL6120.Contig2_A	211	1	16	0.3434	6.3572	4.2104	Up	4.2737e-05	0.00016043	--
CL2571.Contig1_AB-CL2866.Contig1_A	302	10	160	2.3994	44.4164	4.2103	Up	3.3444e-41	5.5062e-40	--
CL5416.Contig3_AB-CL7068.Contig2_A	642	34	541	3.8375	70.6469	4.2024	Up	1.3699e-135	5.6923e-134	GI24413 [Drosophila mojavensis] >gi|193915849|gb|EDW14716.1| GI24413 [Drosophila mojavensis]
Unigene1533_AB-Unigene47997_A	271	21	334	5.6151	103.326	4.2017	Up	2.6135e-84	7.3776e-83	--
Unigene1117_AB-Unigene35258_A	1162	49	779	3.0556	56.2033	4.2011	Up	1.8531e-194	1.0214e-192	--
CL4743.Contig11_AB-Unigene41353_A	330	34	539	7.4658	136.932	4.197	Up	5.644e-135	2.337e-133	Brother of CDO [Harpegnathos saltator]
CL3203.Contig1_AB-Unigene39473_A	980	212	3355	15.6754	287.01	4.1945	Up	0	0	PREDICTED: adenylosuccinate synthetase-like [Acyrthosiphon pisum]
Unigene21048_AB-CL3991.Contig1_A	1154	102	1613	6.4048	117.181	4.1934	Up	0	0	PREDICTED: pseudouridine-5&apos;-monophosphatase-like [Bombus terrestris]
Unigene557_AB-Unigene19897_A	816	56	885	4.9729	90.9251	4.1925	Up	2.2958e-220	1.4053e-218	--
CL966.Contig2_AB-Unigene14717_A	396	15	237	2.7448	50.1746	4.1922	Up	3.6221e-60	7.8558e-59	--
Unigene23128_AB-Unigene33777_A	1593	186	2937	8.4607	154.568	4.1913	Up	0	0	PREDICTED: esterase FE4-like isoform 1 [Acyrthosiphon pisum] >gi|328721620|ref|XP_003247358.1| PREDICTED: esterase FE4-like isoform 2 [Acyrthosiphon pisum] >gi|328721622|ref|XP_003247359.1| PREDICTED: esterase FE4-like isoform 3 [Acyrthosiphon pisum]
Unigene13403_AB-CL6509.Contig1_A	623	219	3457	25.4721	465.202	4.1909	Up	0	0	PREDICTED: DNA polymerase III PolC-type-like [Oryzias latipes]
Unigene23379_AB-Unigene36415_A	882	97	1530	7.9691	145.43	4.1898	Up	0	0	--
CL2584.Contig4_AB-CL727.Contig1_A	804	4	63	0.3605	6.5692	4.1876	Up	6.1255e-17	5.3149e-16	PREDICTED: methyltransferase-like protein 21D-like [Nasonia vitripennis]
CL2619.Contig2_AB-Unigene41779_A	546	4	63	0.5309	9.6734	4.1875	Up	6.1255e-17	5.3141e-16	--
CL4904.Contig1_AB-Unigene13920_A	228	11	173	3.496	63.6124	4.1855	Up	2.9286e-44	5.0798e-43	hypothetical protein TcasGA2_TC005739 [Tribolium castaneum]
CL1245.Contig1_AB-Unigene19945_A	320	7	110	1.5851	28.8186	4.1844	Up	1.2491e-28	1.5818e-27	--
Unigene1382_AB-Unigene709_A	1455	14	220	0.6972	12.6762	4.1844	Up	6.9418e-56	1.4277e-54	PREDICTED: phosphatidylethanolamine-binding protein homolog F40A3.3-like [Megachile rotundata]
CL4728.Contig1_AB-CL1249.Contig1_A	1141	658	10339	41.7877	759.667	4.1842	Up	0	0	--
CL1127.Contig1_AB-CL929.Contig2_A	942	114	1787	8.7693	159.039	4.1808	Up	0	0	delta-6 desaturase-like protein [Eriocheir sinensis]
Unigene13963_AB-Unigene7601_A	448	18	282	2.9114	52.7718	4.18	Up	3.6379e-71	9.0115e-70	PREDICTED: DNA polymerase III PolC-type-like [Oryzias latipes]
Unigene16929_AB-Unigene9977_A	234	18	282	5.574	101.033	4.18	Up	3.6379e-71	9.0077e-70	--
CL1643.Contig3_AB-Unigene18645_A	1516	8	125	0.3824	6.9126	4.1761	Up	2.6029e-32	3.5926e-31	paramyosin, putative [Pediculus humanus corporis] >gi|212509056|gb|EEB12553.1| paramyosin, putative [Pediculus humanus corporis]
CL518.Contig1_AB-CL4319.Contig2_A	487	114	1780	16.9623	306.423	4.1751	Up	0	0	--
Unigene1593_AB-Unigene31352_A	745	71	1108	6.9057	124.685	4.1744	Up	1.3372e-274	9.9412e-273	--
CL2642.Contig1_AB-Unigene39306_A	256	24	374	6.7933	122.479	4.1723	Up	9.241e-94	2.8638e-92	cytochrome P450 [Bemisia tabaci]
CL3020.Contig1_AB-CL5503.Contig1_A	393	40	619	7.3752	132.047	4.1622	Up	7.3787e-154	3.3735e-152	PREDICTED: RNA-directed DNA polymerase from mobile element jockey-like [Acyrthosiphon pisum]
Unigene17834_AB-CL7063.Contig1_A	549	93	1438	12.2749	219.592	4.161	Up	0	0	--
CL1165.Contig4_AB-Unigene13627_A	352	25	385	5.1464	91.6956	4.1552	Up	3.396e-96	1.0709e-94	hypothetical protein TcasGA2_TC005739 [Tribolium castaneum]
CL1291.Contig1_AB-CL1020.Contig2_A	454	72	1108	11.4917	204.604	4.1542	Up	1.1774e-273	8.71e-272	hypothetical protein KGM_21119 [Danaus plexippus]
CL4583.Contig1_AB-Unigene40887_A	518	346	5323	48.4011	861.504	4.1537	Up	0	0	PREDICTED: phosphatidylethanolamine-binding protein homolog F40A3.3-like [Megachile rotundata]
CL3618.Contig5_AB-Unigene27711_A	389	23	353	4.2844	76.0774	4.1503	Up	2.9452e-88	8.6436e-87	aminoacyl tRNA synthase complex-interacting multifunctional protein 1 [Sus scrofa] >gi|164598078|gb|ABY61326.1| small inducible cytokine subfamily E member 1 [Sus scrofa]
CL701.Contig1_AB-CL4181.Contig1_A	1135	147	2255	9.3849	166.564	4.1496	Up	0	0	--
CL5929.Contig1_AB-Unigene21763_A	862	415	6356	34.8859	618.169	4.1473	Up	0	0	PREDICTED: OV-16 antigen-like [Strongylocentrotus purpuratus]
CL551.Contig1_AB-Unigene12842_A	517	311	4758	43.5892	771.551	4.1457	Up	0	0	--
CL823.Contig1_AB-Unigene50378_A	285	13	197	3.3053	57.9498	4.132	Up	9.2431e-50	1.7376e-48	hypothetical protein DAPPUDRAFT_309108 [Daphnia pulex]
CL3809.Contig1_AB-CL2409.Contig1_A	285	80	1210	20.3401	355.935	4.1292	Up	2.155e-297	1.742e-295	Cytosol aminopeptidase [Acromyrmex echinatior]
CL466.Contig3_AB-CL1411.Contig1_A	1315	452	6829	24.907	435.373	4.1276	Up	0	0	PREDICTED: puromycin-sensitive aminopeptidase-like [Acyrthosiphon pisum]
CL91.Contig3_AB-CL41.Contig4_A	1111	20	302	1.3044	22.7889	4.1269	Up	1.9877e-75	5.1296e-74	phosphatidylethanolamine-binding protein-like [Acyrthosiphon pisum] >gi|239789027|dbj|BAH71163.1| ACYPI002878 [Acyrthosiphon pisum]
Unigene798_AB-Unigene35447_A	518	129	1948	18.0455	315.275	4.1269	Up	0	0	--
CL1919.Contig1_AB-Unigene53353_A	263	11	166	3.0307	52.9155	4.126	Up	4.1213e-42	6.9023e-41	hypothetical protein TcasGA2_TC015454 [Tribolium castaneum]
Unigene21919_AB-CL5019.Contig1_A	1578	46	694	2.1123	36.8708	4.1256	Up	3.2551e-171	1.614e-169	PREDICTED: cystathionine gamma-lyase-like [Bombus impatiens]
CL5231.Contig1_AB-CL4405.Contig1_A	522	21	316	2.9151	50.7513	4.1218	Up	8.7177e-79	2.3216e-77	--
Unigene20343_AB-Unigene17387_A	330	21	316	4.6112	80.2793	4.1218	Up	8.7177e-79	2.3205e-77	--
Unigene16969_AB-CL3101.Contig1_A	1819	1	15	0.0398	0.6913	4.1185	Up	8.7295e-05	0.0003143	PREDICTED: ATP-binding cassette sub-family B member 10, mitochondrial-like [Acyrthosiphon pisum]
Unigene18243_AB-Unigene41502_A	1068	410	6155	27.8177	483.156	4.1184	Up	0	0	--
CL2400.Contig1_AB-Unigene38069_A	381	3	45	0.5706	9.9019	4.1172	Up	2.6435e-12	1.8443e-11	--
CL5044.Contig3_AB-CL4971.Contig2_A	2030	1	15	0.0357	0.6195	4.1171	Up	8.7295e-05	0.00031436	PREDICTED: ELAV-like protein 3-like isoform 3 [Nasonia vitripennis] >gi|345493623|ref|XP_001603257.2| PREDICTED: ELAV-like protein 3-like isoform 1 [Nasonia vitripennis]
Unigene22900_AB-Unigene10474_A	572	34	509	4.3072	74.6023	4.1144	Up	8.94e-126	3.5104e-124	PREDICTED: hypothetical protein LOC100165413 [Acyrthosiphon pisum]
Unigene17077_AB-Unigene21863_A	674	54	808	5.8055	100.504	4.1137	Up	1.2149e-198	6.8296e-197	--
Unigene20261_AB-Unigene42071_A	295	55	823	13.5098	233.888	4.1137	Up	2.6725e-202	1.5359e-200	--
Unigene652_AB-Unigene42255_A	738	80	1192	7.8549	135.41	4.1076	Up	6.9108e-292	5.4525e-290	--
Unigene20694_AB-Unigene23074_A	661	78	1162	8.5507	147.379	4.1073	Up	1.4199e-284	1.0969e-282	--
Unigene14167_AB-Unigene21380_A	661	32	476	3.508	60.3721	4.1052	Up	1.5457e-117	5.7495e-116	PREDICTED: furin-like protease 1, isoforms 1/1-X/2-like [Apis florea]
Unigene16534_AB-CL6317.Contig1_A	483	290	4313	43.507	748.623	4.1049	Up	0	0	PREDICTED: UPF0489 protein C5orf22 homolog [Apis mellifera]
Unigene20482_AB-Unigene17145_A	275	14	208	3.689	63.4105	4.1034	Up	3.3183e-52	6.4614e-51	--
CL1252.Contig21_AB-Unigene34109_A	416	42	619	7.3158	124.746	4.0918	Up	5.4105e-152	2.4417e-150	PREDICTED: phosphatidylethanolamine-binding protein homolog F40A3.3-like isoform 2 [Metaseiulus occidentalis]
CL1115.Contig1_AB-Unigene52410_A	243	10	147	2.982	50.7156	4.0881	Up	3.2601e-37	4.9851e-36	--
Unigene24234_AB-CL6905.Contig1_A	272	46	676	12.2546	208.357	4.0877	Up	1.0361e-165	4.9793e-164	PREDICTED: phosphatidylethanolamine-binding protein homolog F40A3.3-like isoform 2 [Metaseiulus occidentalis]
Unigene22263_AB-CL1725.Contig2_A	613	31	455	3.6645	62.2274	4.0859	Up	4.8185e-112	1.723e-110	PREDICTED: phosphatidylethanolamine-binding protein-like isoform X1 [Acyrthosiphon pisum]
Unigene1428_AB-Unigene54458_A	216	6	88	2.0128	34.1554	4.0848	Up	8.5182e-23	9.1552e-22	PREDICTED: putative gustatory receptor 64f-like [Acyrthosiphon pisum]
CL1605.Contig1_AB-Unigene53462_A	315	8	117	1.8403	31.1391	4.0807	Up	7.379e-30	9.6839e-29	PREDICTED: hypothetical protein LOC100570876 [Acyrthosiphon pisum]
CL5496.Contig1_AB-Unigene36062_A	623	161	2338	18.7261	314.62	4.0705	Up	0	0	sugar transporter, putative [Pediculus humanus corporis] >gi|212512356|gb|EEB15149.1| sugar transporter, putative [Pediculus humanus corporis]
CL385.Contig2_AB-Unigene54692_A	214	4	58	1.3544	22.7219	4.0684	Up	2.1014e-15	1.7026e-14	--
CL5619.Contig1_AB-Unigene49392_A	228	8	116	2.5425	42.6534	4.0683	Up	1.4913e-29	1.9413e-28	--
Unigene16211_AB-Unigene3637_A	324	14	203	3.1311	52.5269	4.0683	Up	1.1186e-50	2.1305e-49	--
Unigene5482_AB-Unigene12604_A	424	83	1201	14.1847	237.469	4.0653	Up	7.2635e-292	5.7232e-290	--
Unigene21895_AB-CL18.Contig5_A	425	94	1360	16.0268	268.275	4.0652	Up	0	0	GF16395 [Drosophila ananassae] >gi|190628181|gb|EDV43705.1| GF16395 [Drosophila ananassae]
CL1521.Contig1_AB-Unigene30139_A	705	138	1995	14.184	237.238	4.064	Up	0	0	--
Unigene24439_AB-CL4208.Contig1_A	2258	10	144	0.3209	5.3465	4.0584	Up	2.6888e-36	4.0354e-35	unknown [Dendroctonus ponderosae]
CL4699.Contig1_AB-Unigene277_A	210	9	129	3.1055	51.4993	4.0517	Up	1.275e-32	1.7722e-31	--
Unigene19125_AB-Unigene12248_A	748	215	3077	20.8279	344.871	4.0495	Up	0	0	--
CL875.Contig2_AB-CL6475.Contig2_A	600	251	3588	30.3132	501.339	4.0478	Up	0	0	PREDICTED: OV-16 antigen-like [Apis florea]
Unigene20879_AB-Unigene18866_A	469	42	600	6.4891	107.253	4.0469	Up	3.3769e-146	1.4789e-144	--
Unigene21675_AB-Unigene51517_A	256	11	157	3.1136	51.4151	4.0455	Up	2.3215e-39	3.6928e-38	--
CL5780.Contig1_AB-Unigene49803_A	367	19	271	3.7514	61.9062	4.0446	Up	7.0869e-67	1.665e-65	--
CL247.Contig1_AB-Unigene14258_A	323	8	114	1.7947	29.5892	4.0433	Up	6.0819e-29	7.7699e-28	--
CL3073.Contig1_AB-Unigene3434_A	599	80	1139	9.6777	159.414	4.042	Up	1.0188e-275	7.6029e-274	--
CL6076.Contig1_AB-Unigene47557_A	363	26	370	5.1901	85.4527	4.0413	Up	1.091e-90	3.2866e-89	PREDICTED: insulin-like growth factor-binding protein complex acid labile subunit-like [Acyrthosiphon pisum]
Unigene20585_AB-Unigene46406_A	248	26	370	7.5968	125.078	4.0413	Up	1.091e-90	3.2849e-89	--
CL201.Contig4_AB-Unigene35097_A	2254	51	725	1.6396	26.9659	4.0397	Up	4.4976e-176	2.2797e-174	PREDICTED: facilitated trehalose transporter Tret1-like [Acyrthosiphon pisum]
CL4011.Contig1_AB-CL5700.Contig1_A	2744	196	2785	5.1758	85.0887	4.0391	Up	0	0	Alpha-aminoadipic semialdehyde synthase, mitochondrial [Acromyrmex echinatior]
CL3544.Contig1_AB-Unigene32865_A	396	72	1023	13.1749	216.576	4.039	Up	1.0917e-247	7.4521e-246	hypothetical protein TcasGA2_TC016022 [Tribolium castaneum]
CL1843.Contig1_AB-Unigene23272_A	336	30	425	6.4698	106.043	4.0348	Up	8.2548e-104	2.7697e-102	--
Unigene10648_AB-Unigene52297_A	313	12	170	2.7781	45.5339	4.0348	Up	2.0107e-42	3.3885e-41	PREDICTED: c-Myc-binding protein-like [Megachile rotundata]
CL4620.Contig1_AB-CL2979.Contig1_A	267	42	594	11.3985	186.512	4.0323	Up	2.2653e-144	9.8479e-143	--
CL3345.Contig1_AB-Unigene24336_A	736	85	1201	8.3685	136.803	4.031	Up	4.8516e-290	3.7975e-288	hypothetical protein Phum_PHUM424320 [Pediculus humanus corporis] >gi|212514102|gb|EEB16475.1| hypothetical protein Phum_PHUM424320 [Pediculus humanus corporis]
Unigene1306_AB-Unigene53920_A	328	8	113	1.7674	28.8825	4.0305	Up	1.2272e-28	1.5547e-27	--
CL4461.Contig1_AB-Unigene2876_A	2328	420	5928	13.073	213.479	4.0294	Up	0	0	ligase III [Tribolium castaneum]
CL3843.Contig1_AB-Unigene40071_A	377	64	903	12.3012	200.806	4.0289	Up	1.9393e-218	1.1798e-216	Phosphatidylethanolamine-binding protein 1 [Harpegnathos saltator]
CL3334.Contig1_AB-CL4479.Contig1_A	471	901	12703	138.616	2261.08	4.0278	Up	0	0	Phosphatidylethanolamine-binding protein 1 [Harpegnathos saltator]
CL5396.Contig2_AB-Unigene33540_A	253	73	1025	20.9079	339.652	4.0219	Up	2.1718e-247	1.4792e-245	polythreonine protein, putative [Perkinsus marinus ATCC 50983] >gi|239902056|gb|EER19042.1| polythreonine protein, putative [Perkinsus marinus ATCC 50983]
CL425.Contig2_AB-CL6631.Contig1_A	1683	67	940	2.8847	46.8246	4.0208	Up	5.649e-227	3.5684e-225	PREDICTED: phosphatidylethanolamine-binding protein homolog F40A3.3-like [Megachile rotundata]
Unigene23055_AB-CL1049.Contig1_A	507	658	9229	94.043	1526.08	4.0204	Up	0	0	--
Unigene19126_AB-Unigene34996_A	1109	462	6470	30.1869	489.106	4.0182	Up	0	0	PREDICTED: pyridoxine/pyridoxamine 5&apos;-phosphate oxidase-like [Acyrthosiphon pisum]
CL1626.Contig2_AB-CL1001.Contig1_A	957	1	14	0.0757	1.2264	4.018	Up	0.00017775	0.00061132	Breast cancer metastasis-suppressor 1-like protein [Lepeophtheirus salmonis]
CL3311.Contig1_AB-Unigene11283_A	231	1	14	0.3137	5.081	4.0177	Up	0.00017775	0.00061125	Hepatocyte nuclear factor 3-gamma [Myotis davidii]
Unigene12033_AB-Unigene9739_A	261	10	140	2.7763	44.9695	4.0177	Up	4.4531e-35	6.5054e-34	hypothetical protein EAG_08762 [Camponotus floridanus]
CL834.Contig1_AB-Unigene39286_A	921	1	14	0.0787	1.2744	4.0173	Up	0.00017775	0.00061103	Polyglutamine-binding protein, putative [Pediculus humanus corporis] >gi|212518284|gb|EEB20037.1| Polyglutamine-binding protein, putative [Pediculus humanus corporis]
CL4797.Contig2_AB-Unigene25979_A	842	1	14	0.0861	1.3939	4.017	Up	0.00017775	0.00061114	phosphatidylethanolamine-binding protein [Aedes aegypti] >gi|108870917|gb|EAT35142.1| AAEL012666-PA [Aedes aegypti]
CL1056.Contig2_AB-CL6407.Contig1_A	824	88	1231	7.7386	125.245	4.0165	Up	1.9091e-296	1.5348e-294	AAEL012942-PA [Aedes aegypti]
CL4740.Contig2_AB-Unigene31769_A	417	65	909	11.295	182.75	4.0161	Up	2.3333e-219	1.4224e-217	--
Unigene9116_AB-Unigene26908_A	1429	552	7712	27.9908	452.445	4.0147	Up	0	0	hypothetical protein DAPPUDRAFT_110982 [Daphnia pulex]
CL2801.Contig1_AB-CL2122.Contig1_A	603	29	405	3.4849	56.3078	4.0141	Up	1.2529e-98	4.0171e-97	--
CL5774.Contig4_AB-CL1853.Contig1_A	556	75	1046	9.7745	157.72	4.0122	Up	5.7677e-252	3.9785e-250	--
Unigene18373_AB-Unigene36857_A	471	70	975	10.7693	173.546	4.0103	Up	6.6616e-235	4.2998e-233	--
CL2888.Contig1_AB-Unigene11500_A	248	18	250	5.2593	84.5121	4.0062	Up	2.1928e-61	4.8282e-60	--
Unigene18244_AB-Unigene9315_A	363	14	194	2.7947	44.8049	4.0029	Up	6.166e-48	1.1266e-46	--
CL636.Contig2_AB-CL5086.Contig2_A	621	54	748	6.301	100.981	4.0024	Up	2.3503e-180	1.2131e-178	GH14039 [Drosophila grimshawi] >gi|193891834|gb|EDV90700.1| GH14039 [Drosophila grimshawi]
CL4939.Contig1_AB-Unigene39598_A	300	21	290	5.0723	81.0415	3.9979	Up	7.3994e-71	1.8238e-69	PREDICTED: phosphatidylethanolamine-binding protein homolog F40A3.3-like isoform 2 [Metaseiulus occidentalis]
Unigene20909_AB-Unigene55031_A	214	5	69	1.693	27.0312	3.997	Up	6.9705e-18	6.2769e-17	--
Unigene1012_AB-Unigene2049_A	316	18	248	4.1276	65.7953	3.9946	Up	8.8845e-61	1.9461e-59	GJ16279 [Drosophila virilis] >gi|194156101|gb|EDW71285.1| GJ16279 [Drosophila virilis]
CL1951.Contig1_AB-CL1174.Contig1_A	1019	161	2215	11.4488	182.234	3.9925	Up	0	0	hypothetical protein TcasGA2_TC004984 [Tribolium castaneum]
CL5968.Contig1_AB-Unigene52281_A	278	8	110	2.0852	33.1725	3.9917	Up	1.0047e-27	1.2416e-26	PREDICTED: phosphatidylethanolamine-binding protein homolog F40A3.3-like [Metaseiulus occidentalis]
CL4081.Contig1_AB-Unigene6904_A	405	41	563	7.3356	116.542	3.9898	Up	7.4987e-136	3.1202e-134	--
Unigene16316_AB-CL5070.Contig2_A	537	3	41	0.4048	6.4009	3.983	Up	4.4301e-11	2.8685e-10	--
CL3810.Contig2_AB-CL2794.Contig3_A	1281	3	41	0.1697	2.6833	3.9829	Up	4.4301e-11	2.8688e-10	--
CL5718.Contig3_AB-CL160.Contig1_A	460	27	369	4.2532	67.2511	3.9829	Up	1.7391e-89	5.1861e-88	--
Unigene364_AB-Unigene4513_A	205	7	95	2.4743	38.8508	3.9729	Up	4.8194e-24	5.3901e-23	--
Unigene20584_AB-Unigene10800_A	289	11	149	2.7581	43.2234	3.9701	Up	6.2946e-37	9.5659e-36	--
Unigene14654_AB-Unigene5192_A	1444	102	1378	5.1185	80.0042	3.9663	Up	0	0	conserved hypothetical protein [Pediculus humanus corporis] >gi|212508758|gb|EEB12355.1| conserved hypothetical protein [Pediculus humanus corporis]
Unigene21570_AB-CL46.Contig2_A	1408	2	27	0.1029	1.6077	3.9657	Up	1.1931e-07	5.9479e-07	PREDICTED: phosphatidylethanolamine-binding protein-like isoform X1 [Acyrthosiphon pisum]
CL5740.Contig1_AB-CL2238.Contig3_A	805	2	27	0.18	2.8119	3.9655	Up	1.1931e-07	5.9484e-07	PREDICTED: phosphatidylethanolamine-binding protein homolog F40A3.3-like [Musca domestica]
CL1285.Contig1_AB-CL2629.Contig1_A	648	24	324	2.6838	41.918	3.9652	Up	1.6647e-78	4.4014e-77	--
CL6023.Contig1_AB-CL1335.Contig1_A	1151	129	1740	8.1213	126.737	3.964	Up	0	0	--
Unigene8708_AB-Unigene13233_A	928	153	2063	11.9468	186.373	3.9635	Up	0	0	--
Unigene23798_AB-Unigene9788_A	206	9	121	3.1658	49.2435	3.9593	Up	3.4607e-30	4.567e-29	--
CL5769.Contig2_AB-CL958.Contig1_A	468	119	1599	18.4251	286.44	3.9585	Up	0	0	--
Unigene15234_AB-Unigene12126_A	870	119	1597	9.9114	153.892	3.9567	Up	0	0	--
Unigene1889_AB-CL4550.Contig1_A	435	5	67	0.8329	12.9127	3.9545	Up	2.8275e-17	2.4894e-16	phosphoglucose isomerase [Colias eurytheme] >gi|239812364|gb|ACS27501.1| phosphoglucose isomerase [Colias eurytheme]
Unigene18983_AB-Unigene28457_A	449	18	241	2.9049	44.9988	3.9533	Up	1.1794e-58	2.5084e-57	ecdysone inducible protein 75 [Blattella germanica]
CL5402.Contig1_AB-Unigene38485_A	1016	55	734	3.9226	60.5666	3.9486	Up	3.2055e-175	1.6192e-173	PREDICTED: similar to mannosyl-oligosaccharide 1,2-alpha-mannosidase IB [Tribolium castaneum] >gi|270005396|gb|EFA01844.1| hypothetical protein TcasGA2_TC007447 [Tribolium castaneum]
CL1016.Contig1_AB-Unigene35704_A	322	47	627	10.5767	163.246	3.9481	Up	6.5153e-150	2.918e-148	PREDICTED: beta-mannosidase-like [Acyrthosiphon pisum]
Unigene19140_AB-Unigene39480_A	1348	819	10915	44.0253	678.835	3.9467	Up	0	0	PREDICTED: d-3-phosphoglycerate dehydrogenase-like [Apis florea]
CL1108.Contig1_AB-Unigene2219_A	305	25	333	5.9395	91.5324	3.9459	Up	2.3888e-80	6.4662e-79	VERL [Tegula funebralis]
Unigene20479_AB-Unigene33941_A	532	22	293	2.9965	46.1728	3.9457	Up	7.009e-71	1.729e-69	--
Unigene16135_AB-Unigene54790_A	273	7	93	1.858	28.5595	3.9421	Up	1.9491e-23	2.1419e-22	conserved hypothetical protein [Pediculus humanus corporis] >gi|212515084|gb|EEB17284.1| conserved hypothetical protein [Pediculus humanus corporis]
Unigene24066_AB-CL3815.Contig3_A	1580	29	385	1.33	20.4284	3.9411	Up	1.4555e-92	4.4661e-91	phosphatidylethanolamine-binding protein [Aedes aegypti] >gi|108870917|gb|EAT35142.1| AAEL012666-PA [Aedes aegypti]
CL4461.Contig2_AB-Unigene1578_A	521	11	146	1.5299	23.4934	3.9407	Up	5.1084e-36	7.609e-35	--
Unigene75_AB-Unigene5490_A	316	16	212	3.6689	56.2444	3.9383	Up	1.2492e-51	2.4094e-50	--
Unigene19679_AB-Unigene55028_A	237	4	53	1.223	18.7481	3.9382	Up	7.026e-14	5.3121e-13	--
CL966.Contig1_AB-CL620.Contig2_A	548	5	66	0.6611	10.097	3.9329	Up	5.6865e-17	4.9441e-16	--
Unigene5539_AB-Unigene8032_A	229	17	224	5.3793	82.0055	3.9302	Up	2.1892e-54	4.4182e-53	--
CL5131.Contig1_AB-CL4453.Contig3_A	643	13	170	1.465	22.165	3.9193	Up	1.5347e-41	2.54e-40	--
CL2322.Contig2_AB-CL1355.Contig1_A	228	15	196	4.7672	72.0695	3.9182	Up	1.1576e-47	2.1085e-46	PREDICTED: similar to GA19416-PA [Tribolium castaneum] >gi|270006854|gb|EFA03302.1| hypothetical protein TcasGA2_TC013243 [Tribolium castaneum]
Unigene11960_AB-CL4637.Contig1_A	1257	507	6622	29.2268	441.656	3.9176	Up	0	0	--
CL3938.Contig5_AB-Unigene48902_A	339	20	261	4.275	64.5463	3.9163	Up	5.9173e-63	1.3271e-61	--
Unigene20535_AB-Unigene47570_A	323	20	261	4.4868	67.7436	3.9163	Up	5.9173e-63	1.3266e-61	--
CL4653.Contig1_AB-Unigene26742_A	820	5	65	0.4418	6.6455	3.9109	Up	1.1425e-16	9.8082e-16	AAEL012061-PA [Aedes aegypti]
Unigene17641_AB-CL5997.Contig1_A	370	2	26	0.3917	5.8912	3.9107	Up	2.4071e-07	1.1669e-06	--
CL6111.Contig2_AB-Unigene20112_A	1208	2	26	0.12	1.8044	3.9104	Up	2.4071e-07	1.167e-06	hypothetical protein TcasGA2_TC016022 [Tribolium castaneum]
Unigene15559_AB-CL5492.Contig1_A	872	106	1373	8.8084	132.003	3.9056	Up	0	0	PREDICTED: hypothetical protein LOC100572183 [Acyrthosiphon pisum]
Unigene21762_AB-Unigene21974_A	781	209	2707	19.3912	290.581	3.9055	Up	0	0	--
Unigene1386_AB-CL351.Contig1_A	947	620	7923	47.4406	701.407	3.8861	Up	0	0	phosphatidylethanolamine binding protein isoform 2 [Bombyx mori] >gi|95102826|gb|ABF51354.1| phosphatidylethanolamine binding protein isoform 2 [Bombyx mori]
Unigene23723_AB-Unigene43235_A	270	9	115	2.4154	35.7079	3.8859	Up	2.2618e-28	2.8412e-27	--
CL5564.Contig2_AB-Unigene1665_A	901	26	332	2.091	30.8918	3.885	Up	3.561e-79	9.513e-78	--
CL5819.Contig1_AB-Unigene40516_A	406	32	408	5.7113	84.249	3.8828	Up	6.8188e-97	2.1641e-95	--
Unigene5669_AB-Unigene36084_A	253	8	102	2.2913	33.7995	3.8828	Up	2.6636e-25	3.0904e-24	--
Unigene6002_AB-Unigene26321_A	566	54	684	6.9133	101.314	3.8733	Up	5.2684e-161	2.4854e-159	Putative inorganic phosphate cotransporter [Camponotus floridanus]
CL2581.Contig9_AB-Unigene39831_A	256	3	38	0.8492	12.4444	3.8732	Up	3.6133e-10	2.2063e-09	sialin, putative [Pediculus humanus corporis] >gi|212518318|gb|EEB20071.1| sialin, putative [Pediculus humanus corporis]
CL3509.Contig1_AB-Unigene40492_A	1403	18	227	0.9297	13.5643	3.8669	Up	1.9923e-54	4.0248e-53	GK20586 [Drosophila willistoni] >gi|194164725|gb|EDW79626.1| GK20586 [Drosophila willistoni]
CL5527.Contig2_AB-Unigene2611_A	1763	7	88	0.2877	4.1847	3.8625	Up	6.3298e-22	6.6067e-21	uncharacterized protein LOC100168418 [Acyrthosiphon pisum] >gi|239791114|dbj|BAH72068.1| ACYPI009121 [Acyrthosiphon pisum]
CL2775.Contig1_AB-Unigene53160_A	243	7	88	2.0874	30.3604	3.8624	Up	6.3298e-22	6.6078e-21	hypothetical protein BRAFLDRAFT_110976 [Branchiostoma floridae] >gi|229270937|gb|EEN41887.1| hypothetical protein BRAFLDRAFT_110976 [Branchiostoma floridae]
CL6111.Contig4_AB-Unigene49765_A	206	7	88	2.4623	35.8134	3.8624	Up	6.3298e-22	6.6055e-21	--
Unigene22748_AB-Unigene32710_A	243	45	565	13.4188	194.927	3.8606	Up	5.9599e-133	2.4372e-131	--
CL1422.Contig5_AB-CL4713.Contig2_A	927	2	25	0.1563	2.2609	3.8545	Up	4.845e-07	2.2847e-06	phosphatidylethanolamine-binding protein [Aedes aegypti] >gi|108872446|gb|EAT36671.1| AAEL011263-PA [Aedes aegypti]
Unigene14_AB-Unigene39897_A	566	113	1410	14.4667	208.849	3.8517	Up	0	0	--
Unigene20349_AB-CL4028.Contig1_A	342	18	224	3.8138	54.9101	3.8478	Up	1.5918e-53	3.1756e-52	--
Unigene23378_AB-Unigene12753_A	342	46	572	9.7463	140.217	3.8467	Up	3.3733e-134	1.3871e-132	--
CL1926.Contig3_AB-CL651.Contig2_A	715	12	149	1.2161	17.4707	3.8446	Up	4.5859e-36	6.8411e-35	PREDICTED: protein D1-like [Nasonia vitripennis]
Unigene19632_AB-CL2766.Contig1_A	894	12	149	0.9726	13.9727	3.8446	Up	4.5859e-36	6.8393e-35	--
Unigene20260_AB-CL4112.Contig2_A	2012	77	955	2.7731	39.7929	3.8429	Up	1.0217e-222	6.3456e-221	PREDICTED: sodium-independent sulfate anion transporter-like [Nasonia vitripennis]
CL5883.Contig1_AB-CL291.Contig1_A	500	26	322	3.768	53.9904	3.8408	Up	3.6319e-76	9.4678e-75	--
Unigene24236_AB-CL3336.Contig2_A	392	23	284	4.2516	60.7383	3.8365	Up	2.6489e-67	6.2656e-66	--
Unigene14814_AB-Unigene10312_A	439	44	543	7.2627	103.697	3.8357	Up	3.3857e-127	1.3446e-125	--
CL983.Contig1_AB-CL5543.Contig2_A	2560	6	74	0.1698	2.4234	3.8351	Up	1.5176e-18	1.4e-17	PREDICTED: prolyl 4-hydroxylase subunit alpha-2-like isoform 2 [Acyrthosiphon pisum]
CL3125.Contig2_AB-CL3051.Contig2_A	592	9	111	1.1016	15.7193	3.8349	Up	3.6262e-27	4.4157e-26	putative phosphatidylethanolamine-binding protein [Apis mellifera]
CL3015.Contig2_AB-Unigene37534_A	2532	339	4181	9.7016	138.435	3.8348	Up	0	0	PREDICTED: probable multidrug resistance-associated protein lethal(2)03659-like [Nasonia vitripennis]
Unigene979_AB-Unigene32497_A	594	10	123	1.2199	17.36	3.8309	Up	6.1927e-30	8.1397e-29	PREDICTED: serine/threonine-protein phosphatase 5-like isoform 1 [Nasonia vitripennis]
Unigene18835_AB-Unigene3160_A	299	110	1350	26.6582	378.524	3.8277	Up	0	0	--
Unigene13651_AB-Unigene12084_A	583	106	1299	13.1749	186.798	3.8256	Up	3.3392e-301	2.7291e-299	--
Unigene14899_AB-Unigene18856_A	477	44	539	6.6841	94.7329	3.8251	Up	5.3678e-126	2.1105e-124	--
Unigene1947_AB-Unigene3511_A	336	25	306	5.3915	76.3506	3.8239	Up	3.2711e-72	8.1919e-71	--
CL6031.Contig2_AB-CL4279.Contig2_A	405	10	122	1.7892	25.2543	3.8191	Up	1.2368e-29	1.6138e-28	PREDICTED: 5-formyltetrahydrofolate cyclo-ligase-like [Nasonia vitripennis]
Unigene15247_AB-Unigene46677_A	612	84	1024	9.9457	140.275	3.818	Up	1.8706e-237	1.2167e-235	hypothetical protein TcasGA2_TC009548 [Tribolium castaneum]
Unigene24081_AB-Unigene19920_A	415	29	353	5.0636	71.3111	3.8159	Up	6.3211e-83	1.7584e-81	phosphatidylethanolamine-binding protein, putative [Pediculus humanus corporis] >gi|212513864|gb|EEB16280.1| phosphatidylethanolamine-binding protein, putative [Pediculus humanus corporis]
Unigene11735_AB-CL4884.Contig1_A	450	32	389	5.1528	72.4716	3.814	Up	3.4922e-91	1.0584e-89	Enhancer of split mgamma protein, putative [Pediculus humanus corporis] >gi|212512909|gb|EEB15575.1| Enhancer of split mgamma protein, putative [Pediculus humanus corporis]
CL4744.Contig1_AB-Unigene44376_A	2076	638	7712	22.2691	311.437	3.8058	Up	0	0	diaminopimelate decarboxylase [Isosphaera pallida ATCC 43644] >gi|319749969|gb|ADV61729.1| diaminopimelate decarboxylase [Isosphaera pallida ATCC 43644]
CL3050.Contig1_AB-Unigene26421_A	532	13	157	1.7707	24.7411	3.8045	Up	1.2591e-37	1.9414e-36	PREDICTED: uncharacterized protein C3orf21 homolog [Apis mellifera]
CL592.Contig2_AB-Unigene1052_A	2325	1127	18215	40.6379	567.695	3.8042	Up	0	0	dihydrodipicolinate reductase [Rickettsia bellii RML369-C] >gi|157826686|ref|YP_001495750.1| dihydrodipicolinate reductase [Rickettsia bellii OSU 85-389] >gi|122425315|sp|Q1RHE5.1|DAPB_RICBR RecName: Full=4-hydroxy-tetrahydrodipicolinate reductase; Short=HTPA reductase >gi|166224167|sp|A8GV42.1|DAPB_RICB8 RecName: Full=4-hydroxy-tetrahydrodipicolinate reductase; Short=HTPA reductase >gi|91069497|…
Unigene22722_AB-Unigene27125_A	499	1417	17092	205.768	2871.59	3.8028	Up	0	0	--
CL3172.Contig1_AB-CL3242.Contig1_A	1356	20	241	1.0688	14.9001	3.8013	Up	6.1529e-57	1.2828e-55	Alpha-amylase 1 [Acromyrmex echinatior]
CL5098.Contig1_AB-CL4069.Contig1_A	1476	29	349	1.4237	19.823	3.7995	Up	9.9816e-82	2.7445e-80	PREDICTED: LOW QUALITY PROTEIN: ectonucleotide pyrophosphatase/phosphodiesterase family member 5-like [Megachile rotundata]
CL2114.Contig7_AB-CL2364.Contig1_A	210	15	180	5.1758	71.8594	3.7953	Up	7.5521e-43	1.2814e-41	--
Unigene23336_AB-Unigene34330_A	556	127	1521	16.5515	229.343	3.7925	Up	0	0	--
CL1622.Contig1_AB-Unigene28534_A	958	70	835	5.2947	73.0721	3.7867	Up	1.0853e-192	5.9434e-191	RecName: Full=Uncharacterized protein LOC284861
CL1371.Contig2_AB-CL559.Contig1_A	497	54	643	7.8731	108.464	3.7841	Up	1.0488e-148	4.669e-147	phosphatidylethanolamine binding protein isoform 2 [Danaus plexippus]
CL1752.Contig2_AB-Unigene3408_A	576	185	2202	23.2733	320.498	3.7836	Up	0	0	--
CL3422.Contig1_AB-Unigene10234_A	275	10	119	2.635	36.2781	3.7832	Up	9.8169e-29	1.2466e-27	GK20166 [Drosophila willistoni] >gi|194156845|gb|EDW71746.1| GK20166 [Drosophila willistoni]
Unigene19034_AB-Unigene7698_A	219	17	202	5.6249	77.3282	3.7811	Up	9.0946e-48	1.6581e-46	--
CL92.Contig2_AB-CL195.Contig3_A	310	24	285	5.6099	77.075	3.7802	Up	9.2199e-67	2.1619e-65	PREDICTED: ribosome-recycling factor-like [Bombus impatiens]
Unigene1882_AB-Unigene31917_A	1941	238	2824	8.8851	121.975	3.7791	Up	0	0	PREDICTED: solute carrier organic anion transporter family member 5A1-like [Bombus terrestris]
CL6133.Contig1_AB-Unigene42351_A	944	188	2230	14.4309	198.045	3.7786	Up	0	0	hypothetical protein TcasGA2_TC006847 [Tribolium castaneum]
Unigene15961_AB-Unigene49492_A	799	36	427	3.2649	44.8035	3.7785	Up	3.3761e-99	1.0884e-97	PREDICTED: dyslexia-associated protein KIAA0319-like [Megachile rotundata]
CL5053.Contig2_AB-Unigene42700_A	421	35	413	6.0241	82.2429	3.7711	Up	7.545e-96	2.3717e-94	--
CL804.Contig1_AB-CL2624.Contig2_A	885	333	3924	27.2653	371.72	3.7691	Up	0	0	GG13325 [Drosophila erecta] >gi|190650765|gb|EDV48020.1| GG13325 [Drosophila erecta]
Unigene19033_AB-Unigene7011_A	380	32	377	6.102	83.1741	3.7688	Up	1.3603e-87	3.9626e-86	--
Unigene770_AB-Unigene28843_A	403	26	306	4.6749	63.6571	3.7673	Up	2.254e-71	5.5974e-70	PREDICTED: adenosine monophosphate-protein transferase FICD homolog [Acyrthosiphon pisum]
Unigene23886_AB-Unigene2487_A	2177	552	6484	18.3734	249.698	3.7645	Up	0	0	PREDICTED: protein lethal(2) giant larvae-like [Megachile rotundata]
CL4375.Contig2_AB-CL6507.Contig1_A	448	183	2147	29.5993	401.777	3.7628	Up	0	0	--
CL8.Contig2_AB-CL3408.Contig1_A	226	9	105	2.8856	38.9504	3.7547	Up	2.2825e-25	2.6524e-24	--
CL4167.Contig2_AB-Unigene46250_A	291	71	828	17.6797	238.544	3.7541	Up	9.1284e-190	4.9126e-188	PREDICTED: activating transcription factor of chaperone-like [Megachile rotundata]
CL3268.Contig3_AB-CL176.Contig2_A	1205	60	696	3.6081	48.4231	3.7464	Up	1.5715e-159	7.3608e-158	--
CL4375.Contig1_AB-CL6507.Contig2_A	400	170	1972	30.7962	413.312	3.7464	Up	0	0	--
CL487.Contig2_AB-Unigene29412_A	1230	130	1505	7.6586	102.58	3.7435	Up	0	0	PREDICTED: epidermal retinol dehydrogenase 2-like [Nasonia vitripennis]
CL2492.Contig3_AB-CL5310.Contig1_A	238	22	254	6.6981	89.472	3.7396	Up	3.6691e-59	7.8316e-58	--
Unigene16883_AB-Unigene47344_A	266	25	288	6.8103	90.7698	3.7364	Up	7.8884e-67	1.8526e-65	--
CL1881.Contig4_AB-CL2985.Contig3_A	691	2	23	0.2097	2.7905	3.7341	Up	1.948e-06	8.6336e-06	PREDICTED: ribose-phosphate pyrophosphokinase 1-like isoform 1 [Bombus terrestris]
CL1208.Contig1_AB-CL2422.Contig1_A	791	2	23	0.1832	2.4377	3.734	Up	1.948e-06	8.6343e-06	PREDICTED: phosphatidylethanolamine-binding protein homolog F40A3.3-like isoform 1 [Apis mellifera] >gi|328783429|ref|XP_003250287.1| PREDICTED: phosphatidylethanolamine-binding protein homolog F40A3.3-like [Apis mellifera]
CL2165.Contig2_AB-CL4454.Contig3_A	1098	18	207	1.1879	15.8051	3.7339	Up	1.9552e-48	3.6013e-47	--
CL6124.Contig1_AB-CL4071.Contig3_A	1137	2	23	0.1275	1.6959	3.7335	Up	1.948e-06	8.6311e-06	PREDICTED: phosphatidylethanolamine-binding protein homolog F40A3.3-like [Musca domestica]
Unigene18814_AB-Unigene18497_A	255	33	379	9.3774	124.603	3.732	Up	2.3123e-87	6.7162e-86	--
Unigene20285_AB-Unigene43852_A	1692	572	6567	24.4965	325.385	3.7315	Up	0	0	PREDICTED: puromycin-sensitive aminopeptidase-like [Acyrthosiphon pisum]
CL734.Contig2_AB-Unigene2136_A	3039	22	252	0.5246	6.9519	3.7281	Up	1.4471e-58	3.0745e-57	PREDICTED: similar to cationic amino acid transporter [Tribolium castaneum] >gi|270006773|gb|EFA03221.1| hypothetical protein TcasGA2_TC013142 [Tribolium castaneum]
Unigene21082_AB-Unigene53906_A	290	9	103	2.2488	29.7762	3.7269	Up	9.0289e-25	1.033e-23	predicted protein [Naegleria gruberi] >gi|284091232|gb|EFC44880.1| predicted protein [Naegleria gruberi]
CL3064.Contig1_AB-Unigene5279_A	272	19	217	5.0617	66.8839	3.724	Up	1.3492e-50	2.5673e-49	putative lipoyltransferase 2, mitochondrial [Nasonia vitripennis]
CL2227.Contig1_AB-CL5511.Contig2_A	319	5	57	1.1358	14.9801	3.7213	Up	2.9163e-14	2.2488e-13	PREDICTED: ATP-binding cassette sub-family G member 1-like isoform 1 [Acyrthosiphon pisum] >gi|328712427|ref|XP_003244809.1| PREDICTED: ATP-binding cassette sub-family G member 1-like isoform 2 [Acyrthosiphon pisum]
CL6001.Contig1_AB-CL4172.Contig1_A	990	40	456	2.9277	38.6154	3.7213	Up	1.5475e-104	5.2428e-103	--
CL2707.Contig1_AB-Unigene1972_A	597	81	921	9.8315	129.335	3.7176	Up	3.3029e-209	1.9435e-207	hypothetical protein TcasGA2_TC005739 [Tribolium castaneum]
CL281.Contig1_AB-CL5050.Contig1_A	806	9	102	0.8091	10.6095	3.7129	Up	1.7937e-24	2.0353e-23	putative phosphatidylethanolamine-binding protein [Apis mellifera]
CL3141.Contig2_AB-CL5736.Contig1_A	944	433	4903	33.2372	435.432	3.7116	Up	0	0	--
CL1963.Contig3_AB-CL5772.Contig1_A	235	226	2559	69.6866	912.921	3.7115	Up	0	0	PREDICTED: organic cation transporter 1-like [Acyrthosiphon pisum]
CL5947.Contig1_AB-Unigene3265_A	345	27	305	5.6709	74.1159	3.7081	Up	2.9749e-70	7.2899e-69	--
Unigene13501_AB-CL4375.Contig1_A	312	26	293	6.0385	78.7306	3.7047	Up	1.685e-67	3.9904e-66	--
CL5616.Contig1_AB-Unigene23498_A	269	15	169	4.0406	52.6702	3.7043	Up	1.4509e-39	2.3228e-38	--
CL3703.Contig2_AB-CL863.Contig2_A	646	20	225	2.2434	29.1998	3.7022	Up	3.6643e-52	7.1234e-51	Cathepsin L [Harpegnathos saltator]
CL4014.Contig2_AB-CL1213.Contig3_A	929	4	45	0.312	4.0609	3.7022	Up	1.8067e-11	1.1979e-10	PREDICTED: probable L-asparaginase GA20639-like [Acyrthosiphon pisum]
CL4828.Contig1_AB-Unigene23938_A	249	12	135	3.4921	45.4533	3.7022	Up	7.0765e-32	9.6815e-31	GST [Lygus lineolaris] >gi|83755204|gb|ABC46450.1| GST [Lygus lineolaris]
Unigene21985_AB-Unigene2653_A	231	29	326	9.0969	118.314	3.7011	Up	7.2402e-75	1.862e-73	--
CL3895.Contig2_AB-Unigene38367_A	1915	215	2416	8.1354	105.769	3.7006	Up	0	0	--
Unigene23553_AB-Unigene10414_A	214	10	112	3.3861	43.8768	3.6958	Up	1.2065e-26	1.4518e-25	--
CL5806.Contig4_AB-CL6272.Contig2_A	800	5	56	0.4529	5.8685	3.6957	Up	5.7987e-14	4.3988e-13	--
CL383.Contig2_AB-Unigene54640_A	250	6	67	1.7391	22.468	3.6915	Up	1.8954e-16	1.6099e-15	--
CL1051.Contig13_AB-CL23.Contig3_A	216	39	435	13.0834	168.836	3.6898	Up	4.1146e-99	1.325e-97	--
Unigene9258_AB-Unigene53820_A	236	7	78	2.1493	27.7085	3.6884	Up	6.2755e-19	5.8752e-18	--
Unigene10594_AB-Unigene30901_A	243	66	734	19.681	253.233	3.6856	Up	6.5163e-166	3.134e-164	--
Unigene19489_AB-CL3286.Contig2_A	2351	36	400	1.1096	14.2639	3.6843	Up	3.7042e-91	1.1215e-89	PREDICTED: 5-oxoprolinase-like [Bombus impatiens]
CL3836.Contig1_AB-Unigene22704_A	384	33	364	6.2272	79.4695	3.6737	Up	6.6193e-83	1.8405e-81	--
Unigene13200_AB-CL6016.Contig2_A	772	2	22	0.1877	2.3891	3.67	Up	3.8896e-06	1.6673e-05	--
CL1246.Contig2_AB-Unigene17730_A	430	3	33	0.5055	6.4339	3.6699	Up	1.1526e-08	6.3168e-08	hypothetical protein TcasGA2_TC009928 [Tribolium castaneum]
CL5677.Contig2_AB-Unigene5694_A	270	10	110	2.6838	34.1554	3.6698	Up	4.7408e-26	5.6216e-25	DNA polymerase III polC-type [Crassostrea gigas]
CL846.Contig1_AB-CL662.Contig2_A	475	12	132	1.8306	23.2976	3.6698	Up	5.5104e-31	7.4139e-30	hypothetical protein DAPPUDRAFT_241514 [Daphnia pulex]
Unigene14490_AB-Unigene4435_A	222	8	88	2.6112	33.2323	3.6698	Up	4.159e-21	4.2147e-20	--
CL3644.Contig2_AB-Unigene5986_A	422	94	1031	16.1408	204.822	3.6656	Up	2.8451e-231	1.8185e-229	--
Unigene1021_AB-Unigene40545_A	247	21	230	6.1607	78.0659	3.6635	Up	7.6955e-53	1.5179e-51	--
Unigene22575_AB-Unigene2170_A	1093	127	1387	8.4196	106.387	3.6594	Up	0	0	--
CL2194.Contig1_AB-Unigene1179_A	3960	562	6133	10.2837	129.84	3.6583	Up	0	0	PREDICTED: papilin-like [Apis florea]
Unigene23529_AB-CL1919.Contig1_A	568	9	98	1.1482	14.4647	3.6551	Up	2.7728e-23	3.0296e-22	PREDICTED: dentin sialophosphoprotein-like [Cricetulus griseus]
Unigene620_AB-Unigene47065_A	232	15	162	4.685	58.5407	3.6433	Up	1.7319e-37	2.6648e-36	--
CL1795.Contig1_AB-CL3452.Contig2_A	662	263	2827	28.7877	358.013	3.6365	Up	0	0	--
Unigene19524_AB-Unigene10124_A	325	31	333	6.9117	85.8997	3.6355	Up	2.4758e-75	6.381e-74	--
Unigene11939_AB-CL6522.Contig1_A	304	11	118	2.622	32.5416	3.6335	Up	1.2494e-27	1.5401e-26	--
Unigene14016_AB-Unigene49435_A	205	14	150	4.9486	61.3434	3.6318	Up	9.9331e-35	1.4401e-33	--
Unigene13449_AB-Unigene4443_A	290	10	107	2.4987	30.9326	3.6299	Up	3.6728e-25	4.2463e-24	--
CL1968.Contig3_AB-CL5957.Contig1_A	492	25	266	3.682	45.326	3.6218	Up	2.6466e-60	5.7527e-59	--
CL2322.Contig1_AB-CL1355.Contig2_A	352	74	784	15.2334	186.726	3.6156	Up	2.7625e-174	1.3872e-172	PREDICTED: phosphatidylethanolamine-binding protein homolog F40A3.3-like [Nasonia vitripennis]
CL2655.Contig1_AB-Unigene16154_A	236	12	127	3.6845	45.1151	3.6141	Up	1.6651e-29	2.1646e-28	hypothetical protein CRE_18753 [Caenorhabditis remanei] >gi|308256202|gb|EFP00155.1| hypothetical protein CRE_18753 [Caenorhabditis remanei]
Unigene22530_AB-Unigene53567_A	235	9	95	2.7751	33.8912	3.6103	Up	2.1432e-22	2.273e-21	--
Unigene13078_AB-Unigene38242_A	244	13	137	3.8607	47.0719	3.6079	Up	1.1265e-31	1.5365e-30	--
Unigene15058_AB-Unigene31145_A	223	14	147	4.5492	55.2641	3.6027	Up	7.6401e-34	1.0877e-32	Transcription elongation factor B polypeptide 1 [Pteropus alecto]
Unigene16537_AB-CL3193.Contig2_A	498	30	315	4.3652	53.0288	3.6027	Up	8.2033e-71	2.0203e-69	PREDICTED: bolA-like protein 2-like [Amphimedon queenslandica]
Unigene20740_AB-Unigene37807_A	239	6	63	1.8191	22.099	3.6027	Up	2.918e-15	2.346e-14	--
Unigene19696_AB-CL7217.Contig3_A	922	15	157	1.1789	14.2758	3.5981	Up	5.1934e-36	7.7337e-35	pro-phenol oxidase subunit 1 [Anopheles gambiae]
CL6076.Contig4_AB-CL477.Contig1_A	1858	5	52	0.195	2.3463	3.5888	Up	8.9393e-13	6.3948e-12	PREDICTED: insulin-like growth factor-binding protein complex acid labile subunit-like [Acyrthosiphon pisum]
Unigene22121_AB-Unigene27825_A	696	15	156	1.5617	18.7908	3.5888	Up	1.0236e-35	1.5148e-34	hypothetical protein BRAFLDRAFT_123247 [Branchiostoma floridae] >gi|229293115|gb|EEN63776.1| hypothetical protein BRAFLDRAFT_123247 [Branchiostoma floridae]
CL304.Contig1_AB-CL6846.Contig2_A	375	57	592	11.0142	132.349	3.5869	Up	3.7926e-131	1.5413e-129	PREDICTED: RNA-directed DNA polymerase from mobile element jockey-like [Acyrthosiphon pisum]
CL616.Contig1_AB-CL1163.Contig2_A	220	8	83	2.635	31.629	3.5854	Up	1.2567e-19	1.2068e-18	--
Unigene20478_AB-CL2088.Contig1_A	659	8	83	0.8797	10.559	3.5853	Up	1.2567e-19	1.2066e-18	Phosphatidylethanolamine-binding protein-like protein F40A3.3 [Camponotus floridanus]
CL4014.Contig1_AB-CL1213.Contig6_A	467	24	248	3.7239	44.521	3.5796	Up	8.7449e-56	1.7948e-54	hypothetical protein DAPPUDRAFT_303765 [Daphnia pulex]
Unigene21773_AB-CL3815.Contig1_A	479	31	319	4.6896	55.8323	3.5736	Up	3.3052e-71	8.1909e-70	phosphatidylethanolamine-binding protein [Aedes aegypti] >gi|108870917|gb|EAT35142.1| AAEL012666-PA [Aedes aegypti]
Unigene1816_AB-CL6620.Contig1_A	265	188	1930	51.4068	610.579	3.5701	Up	0	0	--
Unigene19389_AB-CL5645.Contig2_A	929	113	1159	8.814	104.592	3.5688	Up	6.0637e-254	4.1973e-252	--
Unigene21632_AB-Unigene38192_A	1075	181	1856	12.2005	144.744	3.5685	Up	0	0	PREDICTED: uncharacterized protein LOC100877332 [Megachile rotundata]
CL1687.Contig1_AB-CL1999.Contig1_A	615	68	697	8.012	95.0141	3.5679	Up	2.1005e-153	9.5666e-152	--
CL5193.Contig2_AB-Unigene48440_A	310	12	123	2.805	33.264	3.5679	Up	2.5152e-28	3.1561e-27	--
Unigene19593_AB-Unigene42743_A	2026	951	9748	34.0134	403.373	3.5679	Up	0	0	PREDICTED: ankyrin repeat and zinc finger domain-containing protein 1-like [Ciona intestinalis]
CL3876.Contig2_AB-Unigene2680_A	1285	4	41	0.2256	2.6749	3.5676	Up	2.7908e-10	1.7179e-09	glycerol kinase [Aedes aegypti] >gi|108879512|gb|EAT43737.1| AAEL004853-PA [Aedes aegypti]
Unigene23110_AB-Unigene17854_A	500	36	367	5.2172	61.5356	3.5601	Up	2.0276e-81	5.5543e-80	Hypothetical protein CBG00746 [Caenorhabditis briggsae]
CL2156.Contig2_AB-Unigene32728_A	228	11	112	3.496	41.1826	3.5583	Up	7.3545e-26	8.6705e-25	Lysosomal acid phosphatase precursor, putative [Pediculus humanus corporis] >gi|212515738|gb|EEB17828.1| Lysosomal acid phosphatase precursor, putative [Pediculus humanus corporis]
CL5276.Contig1_AB-Unigene40137_A	1901	627	6363	23.8998	280.615	3.5535	Up	0	0	PREDICTED: cysteinyl-tRNA synthetase, cytoplasmic-like [Nasonia vitripennis]
Unigene6178_AB-Unigene19169_A	370	35	355	6.8545	80.4373	3.5527	Up	1.1307e-78	3.003e-77	--
CL3663.Contig2_AB-CL1337.Contig2_A	601	38	385	4.5816	53.7053	3.5511	Up	3.7575e-85	1.0663e-83	conserved hypothetical protein [Culex quinquefasciatus] >gi|167870277|gb|EDS33660.1| conserved hypothetical protein [Culex quinquefasciatus]
Unigene11353_AB-CL6742.Contig1_A	255	8	81	2.2733	26.6303	3.5502	Up	4.8791e-19	4.5881e-18	--
CL186.Contig3_AB-Unigene43000_A	762	8	81	0.7608	8.9117	3.5501	Up	4.8791e-19	4.5889e-18	Phosphatidylethanolamine-binding protein PEBP domain containing protein [Haemonchus contortus]
CL2983.Contig1_AB-Unigene48609_A	380	21	212	4.0045	46.7717	3.5459	Up	1.56e-47	2.8336e-46	--
CL3948.Contig4_AB-CL4672.Contig2_A	460	32	323	5.0408	58.8675	3.5457	Up	1.3177e-71	3.2861e-70	--
CL1466.Contig1_AB-Unigene34573_A	1959	775	7809	28.6666	334.189	3.5432	Up	0	0	Endoplasmic reticulum protein ERp29, putative [Pediculus humanus corporis] >gi|212510717|gb|EEB13839.1| Endoplasmic reticulum protein ERp29, putative [Pediculus humanus corporis]
Unigene23188_AB-CL3765.Contig2_A	344	27	272	5.6874	66.2889	3.5429	Up	1.6502e-60	3.5974e-59	ER degradation-enhancing alpha-mannosidase-like 2 [Acromyrmex echinatior]
Unigene17713_AB-Unigene8329_A	336	15	151	3.2349	37.6763	3.5419	Up	3.0201e-34	4.3339e-33	PREDICTED: galactokinase-like [Strongylocentrotus purpuratus]
Unigene355_AB-Unigene2959_A	424	45	453	7.6905	89.5701	3.5419	Up	1.1203e-99	3.6234e-98	--
Unigene16535_AB-Unigene1810_A	1103	248	2491	16.2924	189.334	3.5387	Up	0	0	--
CL2855.Contig1_AB-Unigene45497_A	463	25	251	3.9126	45.4489	3.538	Up	6.8292e-56	1.405e-54	phosphatidylethanolamine binding protein isoform 2 [Danaus plexippus]
Unigene12065_AB-Unigene7329_A	243	29	291	8.6477	100.396	3.5372	Up	1.5414e-64	3.5332e-63	--
CL4330.Contig1_AB-Unigene35009_A	897	352	3528	28.4354	329.736	3.5356	Up	0	0	phosphatidylethanolamine-binding protein [Culex quinquefasciatus]
Unigene10467_AB-Unigene1328_A	437	45	450	7.4617	86.33	3.5323	Up	8.4671e-99	2.7207e-97	--
Unigene21226_AB-Unigene42513_A	231	5	50	1.5684	18.1463	3.5323	Up	3.4783e-12	2.4091e-11	--
CL2384.Contig1_AB-Unigene2296_A	523	3	30	0.4157	4.8089	3.5321	Up	8.9717e-08	4.5219e-07	--
CL1208.Contig4_AB-CL2422.Contig2_A	996	3	30	0.2183	2.5252	3.532	Up	8.9717e-08	4.5223e-07	PREDICTED: phosphatidylethanolamine-binding protein homolog F40A3.3-like isoform 1 [Apis mellifera] >gi|328783429|ref|XP_003250287.1| PREDICTED: phosphatidylethanolamine-binding protein homolog F40A3.3-like [Apis mellifera]
CL3063.Contig1_AB-Unigene36105_A	1424	309	3084	15.7238	181.566	3.5295	Up	0	0	AAEL000459-PA [Aedes aegypti]
CL461.Contig3_AB-CL1458.Contig2_A	244	25	249	7.4244	85.554	3.5265	Up	2.6306e-55	5.3712e-54	--
Unigene19532_AB-Unigene49591_A	309	18	179	4.2211	48.5652	3.5242	Up	3.683e-40	5.9625e-39	--
CL5415.Contig2_AB-Unigene31045_A	1622	47	466	2.0997	24.0861	3.5199	Up	6.04e-102	1.9938e-100	Uncharacterized protein C3orf21-like protein [Harpegnathos saltator]
Unigene15803_AB-Unigene19718_A	327	18	178	3.9887	45.6355	3.5162	Up	7.2256e-40	1.1637e-38	--
Unigene13843_AB-Unigene12843_A	784	96	949	8.8729	101.48	3.5156	Up	1.392e-205	8.0866e-204	--
Unigene22547_AB-CL6958.Contig2_A	783	48	474	4.4421	50.7513	3.5141	Up	1.6119e-103	5.3869e-102	--
Unigene11546_AB-CL3796.Contig2_A	1539	182	1797	8.5692	97.8904	3.5139	Up	0	0	GK20166 [Drosophila willistoni] >gi|194156845|gb|EDW71746.1| GK20166 [Drosophila willistoni]
CL3533.Contig2_AB-CL6011.Contig1_A	1087	152	1492	10.1326	115.072	3.5055	Up	0	0	--
Unigene22950_AB-CL1682.Contig1_A	282	21	206	5.3961	61.2419	3.5045	Up	8.9027e-46	1.5775e-44	--
CL5357.Contig1_AB-Unigene18700_A	209	25	245	8.6677	98.2767	3.5031	Up	3.8866e-54	7.8144e-53	--
Unigene14706_AB-Unigene28460_A	378	10	98	1.917	21.7353	3.5031	Up	1.6363e-22	1.7441e-21	--
Unigene20823_AB-Unigene39194_A	1169	171	1674	10.5996	120.053	3.5016	Up	0	0	PREDICTED: similar to 5,10-methenyltetrahydrofolate synthetase (5-formyltetrahydrofolate cyclo-ligase) [Tribolium castaneum]
CL4799.Contig1_AB-CL2493.Contig2_A	3044	78	763	1.8568	21.0141	3.5005	Up	5.0705e-165	2.4288e-163	PREDICTED: c-1-tetrahydrofolate synthase, cytoplasmic-like [Megachile rotundata]
CL1018.Contig1_AB-CL6232.Contig1_A	922	98	954	7.702	86.7457	3.4935	Up	1.6177e-205	9.3881e-204	PREDICTED: similar to Sb:cb283 protein [Tribolium castaneum] >gi|270014120|gb|EFA10568.1| hypothetical protein TcasGA2_TC012824 [Tribolium castaneum]
Unigene20910_AB-CL4506.Contig1_A	3002	7	68	0.169	1.899	3.4901	Up	5.6299e-16	4.6899e-15	hypothetical protein TcasGA2_TC015931 [Tribolium castaneum]
CL1060.Contig1_AB-Unigene641_A	701	77	746	7.9594	89.2178	3.4866	Up	7.9797e-161	3.7585e-159	--
Unigene17038_AB-Unigene37112_A	1703	707	6839	30.0825	336.673	3.4844	Up	0	0	Large neutral amino acids transporter small subunit 2 [Acromyrmex echinatior]
Unigene15016_AB-Unigene47266_A	732	58	561	5.7415	64.2514	3.4842	Up	2.6481e-121	1.0116e-119	lachesin precursor, putative [Pediculus humanus corporis] >gi|212512768|gb|EEB15469.1| lachesin precursor, putative [Pediculus humanus corporis]
CL2898.Contig1_AB-Unigene34662_A	1721	193	1866	8.1262	90.8995	3.4836	Up	0	0	COE1 [Bemisia tabaci]
CL3775.Contig2_AB-Unigene48309_A	384	3	29	0.5661	6.3314	3.4834	Up	1.7691e-07	8.6863e-07	prohibitin [Acyrthosiphon pisum]
CL8.Contig4_AB-Unigene6576_A	308	3	29	0.7058	7.8937	3.4834	Up	1.7691e-07	8.6856e-07	sex combs reduced [Rhodnius prolixus]
Unigene14477_AB-Unigene27772_A	762	301	2909	28.6233	320.051	3.483	Up	0	0	--
Unigene14634_AB-Unigene10285_A	525	38	367	5.2448	58.6054	3.4821	Up	6.8571e-80	1.8468e-78	PREDICTED: ribose-phosphate pyrophosphokinase-like [Bombus impatiens]
Unigene16033_AB-Unigene47283_A	285	26	251	6.6105	73.8345	3.4815	Up	3.9313e-55	8.0158e-54	--
Unigene7759_AB-Unigene12300_A	565	181	1745	23.2134	258.927	3.4795	Up	0	0	sec61beta [Papilio xuthus]
Unigene15543_AB-Unigene28528_A	273	60	576	15.9257	176.885	3.4734	Up	3.6682e-124	1.4253e-122	PREDICTED: similar to Toll-interacting protein [Tribolium castaneum] >gi|270005116|gb|EFA01564.1| hypothetical protein TcasGA2_TC007125 [Tribolium castaneum]
Unigene17_AB-CL3433.Contig1_A	986	65	624	4.7769	53.0565	3.4734	Up	2.3025e-134	9.4876e-133	--
Unigene21339_AB-CL3934.Contig2_A	432	10	96	1.6774	18.6302	3.4733	Up	6.286e-22	6.5632e-21	--
Unigene23485_AB-Unigene34765_A	928	526	5046	41.072	455.858	3.4724	Up	0	0	--
Unigene933_AB-Unigene21786_A	312	22	211	5.1095	56.6968	3.472	Up	1.7559e-46	3.1395e-45	--
Unigene19490_AB-Unigene37066_A	1830	274	2627	10.8495	120.348	3.4715	Up	0	0	PREDICTED: 5-oxoprolinase-like [Acyrthosiphon pisum]
Unigene22124_AB-CL6527.Contig1_A	456	40	383	6.3563	70.4149	3.4696	Up	4.8173e-83	1.3426e-81	hypothetical protein BRAFLDRAFT_123247 [Branchiostoma floridae] >gi|229293115|gb|EEN63776.1| hypothetical protein BRAFLDRAFT_123247 [Branchiostoma floridae]
CL3688.Contig1_AB-CL640.Contig2_A	5158	33671	322223	473.024	5237.28	3.4688	Up	0	0	hypothetical protein DAPPUDRAFT_120463 [Daphnia pulex]
CL2725.Contig4_AB-Unigene42323_A	458	13	124	2.0568	22.698	3.4641	Up	7.3261e-28	9.0871e-27	chloride channel protein k, putative [Toxoplasma gondii VEG]
CL4432.Contig2_AB-Unigene23650_A	899	119	1132	9.5917	105.564	3.4602	Up	1.8089e-241	1.1936e-239	--
CL4880.Contig1_AB-CL521.Contig1_A	1043	351	3336	24.3855	268.147	3.4589	Up	0	0	ketosamine-3-kinase [Gallus gallus]
CL2317.Contig1_AB-Unigene22085_A	320	20	190	4.5289	49.7776	3.4583	Up	7.2935e-42	1.2143e-40	conserved hypothetical protein [Pediculus humanus corporis] >gi|212508701|gb|EEB12314.1| conserved hypothetical protein [Pediculus humanus corporis]
CL2449.Contig1_AB-Unigene7591_A	1024	78	741	5.5195	60.6665	3.4583	Up	1.2872e-158	6.0105e-157	protein-tyrosine sulfotransferase, putative [Pediculus humanus corporis] >gi|212509637|gb|EEB12998.1| protein-tyrosine sulfotransferase, putative [Pediculus humanus corporis]
Unigene13402_AB-Unigene49952_A	440	24	228	3.9525	43.4423	3.4583	Up	6.1957e-50	1.1662e-48	--
Unigene7199_AB-Unigene52182_A	328	12	114	2.651	29.1381	3.4583	Up	1.0851e-25	1.2722e-24	--
Unigene792_AB-Unigene17964_A	216	10	95	3.3547	36.8723	3.4583	Up	1.2303e-21	1.2698e-20	--
CL276.Contig4_AB-Unigene37287_A	1914	33	313	1.2493	13.7099	3.456	Up	6.2742e-68	1.4966e-66	hypothetical protein DAPPUDRAFT_335707 [Daphnia pulex]
Unigene19327_AB-CL5104.Contig2_A	674	21	199	2.2577	24.7528	3.4547	Up	9.7717e-44	1.6831e-42	activating signal cointegrator 1 complex subunit 3, helc1, putative [Pediculus humanus corporis] >gi|212515808|gb|EEB17898.1| activating signal cointegrator 1 complex subunit 3, helc1, putative [Pediculus humanus corporis]
Unigene24549_AB-Unigene54102_A	259	9	85	2.518	27.5137	3.4498	Up	1.8449e-19	1.7617e-18	PREDICTED: probable gustatory receptor 64e-like [Acyrthosiphon pisum]
Unigene18037_AB-Unigene34682_A	247	37	349	10.8546	118.457	3.448	Up	2.0997e-75	5.4165e-74	--
Unigene19483_AB-CL2383.Contig1_A	805	20	188	1.8003	19.5791	3.443	Up	2.782e-41	4.5879e-40	PREDICTED: pseudouridine-5&apos;-monophosphatase [Trichechus manatus latirostris]
CL863.Contig4_AB-Unigene30153_A	315	24	225	5.5209	59.8829	3.4392	Up	4.6109e-49	8.5835e-48	hypothetical protein TcasGA2_TC011035 [Tribolium castaneum]
Unigene19731_AB-CL2240.Contig1_A	212	8	75	2.7344	29.659	3.4392	Up	2.7826e-17	2.4503e-16	--
CL2919.Contig1_AB-CL917.Contig1_A	1714	324	3029	13.6975	148.156	3.4351	Up	0	0	conserved hypothetical protein [Pediculus humanus corporis] >gi|212511946|gb|EEB14806.1| conserved hypothetical protein [Pediculus humanus corporis]
Unigene12009_AB-Unigene11425_A	293	27	252	6.6774	72.1047	3.4327	Up	1.1217e-54	2.2747e-53	PREDICTED: similar to MRAS2, putative [Tribolium castaneum] >gi|270001761|gb|EEZ98208.1| hypothetical protein TcasGA2_TC000640 [Tribolium castaneum]
Unigene18747_AB-Unigene39565_A	794	1994	18572	181.976	1960.96	3.4297	Up	0	0	--
Unigene22008_AB-Unigene9588_A	493	285	2651	41.8896	450.81	3.4279	Up	0	0	--
CL3789.Contig2_AB-CL1308.Contig2_A	698	10	93	1.0381	11.1701	3.4276	Up	4.6999e-21	4.758e-20	PREDICTED: phosphatidylethanolamine-binding protein-like isoform X1 [Acyrthosiphon pisum]
Unigene20272_AB-Unigene52670_A	213	7	65	2.3814	25.5838	3.4253	Up	4.2281e-15	3.3786e-14	--
Unigene21113_AB-Unigene11790_A	254	11	102	3.1381	33.6664	3.4233	Up	6.153e-23	6.6336e-22	--
CL1285.Contig2_AB-CL2629.Contig2_A	461	8	74	1.2575	13.4574	3.4198	Up	5.4372e-17	4.7343e-16	--
Unigene10366_AB-Unigene28532_A	280	24	222	6.211	66.47	3.4198	Up	3.4186e-48	6.2693e-47	--
Unigene17147_AB-Unigene35866_A	410	29	268	5.1253	54.8001	3.4185	Up	7.7305e-58	1.6272e-56	--
Unigene56_AB-Unigene48995_A	442	21	194	3.4428	36.7968	3.4179	Up	2.763e-42	4.6404e-41	PREDICTED: hypothetical protein LOC100763491 [Cricetulus griseus]
Unigene8888_AB-Unigene6987_A	638	58	535	6.5874	70.3014	3.4158	Up	9.369e-114	3.3871e-112	--
CL1656.Contig1_AB-Unigene37535_A	342	17	156	3.6019	38.241	3.4083	Up	3.2983e-34	4.7298e-33	PREDICTED: protein transport protein Sec24B-like [Megachile rotundata]
CL566.Contig2_AB-CL1291.Contig2_A	1949	97	889	3.6064	38.2402	3.4065	Up	2.1317e-187	1.1369e-185	PREDICTED: uncharacterized protein LOC100881391 [Megachile rotundata]
Unigene18062_AB-Unigene40546_A	549	144	1317	19.0064	201.115	3.4035	Up	1.6856e-276	1.2675e-274	two-pore domain potassium channel [Phyllotreta striolata]
Unigene19149_AB-Unigene53395_A	247	7	64	2.0536	21.7227	3.403	Up	8.2574e-15	6.4977e-14	--
Unigene990_AB-CL3768.Contig2_A	418	23	210	3.9871	42.1186	3.401	Up	1.8818e-45	3.3175e-44	--
CL1103.Contig10_AB-CL2105.Contig1_A	223	8	73	2.5995	27.4441	3.4002	Up	1.0611e-16	9.1202e-16	Aminopeptidase N precursor, putative [Pediculus humanus corporis] >gi|212513794|gb|EEB16227.1| Aminopeptidase N precursor, putative [Pediculus humanus corporis]
CL3633.Contig2_AB-Unigene51405_A	224	9	82	2.9114	30.69	3.398	Up	1.3735e-18	1.2691e-17	RecName: Full=Probable RNA-directed DNA polymerase from transposon X-element; AltName: Full=Reverse transcriptase
CL5457.Contig2_AB-CL6140.Contig2_A	868	18	164	1.5027	15.84	3.3979	Up	8.5574e-36	1.2699e-34	nicotinamide riboside kinase, putative [Ixodes scapularis] >gi|215499984|gb|EEC09478.1| nicotinamide riboside kinase, putative [Ixodes scapularis]
Unigene1223_AB-Unigene17099_A	294	13	118	3.2041	33.6485	3.3926	Up	4.0473e-26	4.8087e-25	--
Unigene17632_AB-Unigene7623_A	271	27	245	7.2194	75.7927	3.3921	Up	1.1919e-52	2.3432e-51	--
Unigene17256_AB-Unigene34062_A	524	1734	15710	239.787	2513.48	3.3899	Up	0	0	--
Unigene17826_AB-Unigene5066_A	375	57	516	11.0142	115.358	3.3887	Up	5.3482e-109	1.874e-107	hypothetical protein BRAFLDRAFT_101015 [Branchiostoma floridae] >gi|229290895|gb|EEN61571.1| hypothetical protein BRAFLDRAFT_101015 [Branchiostoma floridae]
Unigene19899_AB-Unigene43730_A	2265	37	334	1.1837	12.3626	3.3846	Up	4.6166e-71	1.1407e-69	hypothetical protein TcasGA2_TC009273 [Tribolium castaneum]
CL752.Contig4_AB-CL2492.Contig2_A	1191	38	343	2.312	24.1442	3.3845	Up	6.2414e-73	1.5764e-71	hypothetical protein TcasGA2_TC009928 [Tribolium castaneum]
CL3189.Contig1_AB-Unigene28556_A	473	42	378	6.4342	66.9979	3.3803	Up	4.064e-80	1.0986e-78	--
CL330.Contig2_AB-CL4856.Contig2_A	1313	14	126	0.7726	8.0452	3.3803	Up	1.0405e-27	1.2845e-26	PREDICTED: rho GTPase-activating protein 20-like [Acyrthosiphon pisum]
Unigene21595_AB-CL3872.Contig1_A	855	2	18	0.1695	1.765	3.3803	Up	5.9785e-05	0.0002204	Enhancer of rudimentary homolog [Caligus clemensi]
CL5540.Contig2_AB-Unigene20470_A	230	5	45	1.5753	16.4027	3.3802	Up	1.008e-10	6.3818e-10	hypothetical protein DAPPUDRAFT_230909 [Daphnia pulex]
Unigene22167_AB-CL4900.Contig1_A	256	5	45	1.4153	14.7368	3.3802	Up	1.008e-10	6.3811e-10	--
Unigene21342_AB-CL3934.Contig4_A	915	2	18	0.1584	1.6492	3.3801	Up	5.9785e-05	0.00022041	PREDICTED: RPE-spondin-like [Acyrthosiphon pisum]
CL1157.Contig1_AB-Unigene40876_A	574	54	484	6.817	70.691	3.3743	Up	5.9092e-102	1.9528e-100	5-formyltetrahydrofolate cyclo-ligase [Culex quinquefasciatus] >gi|167872129|gb|EDS35512.1| 5-formyltetrahydrofolate cyclo-ligase [Culex quinquefasciatus]
Unigene20470_AB-Unigene28276_A	283	257	2302	65.8045	681.945	3.3734	Up	0	0	--
CL3082.Contig2_AB-CL2555.Contig1_A	300	16	143	3.8646	39.9618	3.3702	Up	3.5552e-31	4.8018e-30	geranylgeranyl transferase type-2 subunit beta [Danio rerio] >gi|66911331|gb|AAH97066.1| Rab geranylgeranyltransferase, beta subunit [Danio rerio] >gi|182891470|gb|AAI64578.1| Rabggtb protein [Danio rerio]
Unigene435_AB-Unigene35913_A	470	73	652	11.2547	116.3	3.3693	Up	1.471e-136	6.1338e-135	--
CL1098.Contig2_AB-Unigene15664_A	381	14	125	2.6626	27.5053	3.3688	Up	2.0232e-27	2.4789e-26	Transposable element Tc3 transposase [Camponotus floridanus]
CL2467.Contig4_AB-Unigene37154_A	381	53	473	10.08	104.08	3.3681	Up	1.6404e-99	5.2942e-98	--
Unigene23802_AB-Unigene2741_A	1055	285	2542	19.575	202.001	3.3673	Up	0	0	Transmembrane protein 104-like protein [Camponotus floridanus]
Unigene19146_AB-Unigene40499_A	202	37	330	13.2727	136.96	3.3672	Up	6.5686e-70	1.601e-68	--
Unigene22067_AB-Unigene50742_A	321	12	107	2.7088	27.9453	3.3669	Up	1.163e-23	1.2868e-22	--
CL4257.Contig1_AB-Unigene3990_A	302	11	98	2.6393	27.2051	3.3656	Up	8.8594e-22	9.2032e-21	PREDICTED: RNA-directed DNA polymerase from mobile element jockey-like [Acyrthosiphon pisum]
CL2835.Contig1_AB-Unigene49807_A	441	20	178	3.2862	33.8386	3.3642	Up	2.1783e-38	3.3966e-37	--
Unigene16845_AB-Unigene17878_A	220	9	80	2.9643	30.4858	3.3624	Up	5.2077e-18	4.7118e-17	--
Unigene20562_AB-Unigene29449_A	2002	284	2521	10.2793	105.57	3.3604	Up	0	0	PREDICTED: glutamate--cysteine ligase catalytic subunit-like [Nasonia vitripennis]
CL2133.Contig2_AB-CL3381.Contig2_A	416	24	213	4.1805	42.9256	3.3601	Up	1.3607e-45	2.4046e-44	hypothetical protein Phum_PHUM046570 [Pediculus humanus corporis] >gi|212506267|gb|EEB10527.1| hypothetical protein Phum_PHUM046570 [Pediculus humanus corporis]
CL4517.Contig1_AB-Unigene53485_A	254	8	71	2.2823	23.4345	3.3601	Up	4.0261e-16	3.3766e-15	--
Unigene16961_AB-Unigene3318_A	251	16	142	4.6191	47.4291	3.3601	Up	6.9065e-31	9.2733e-30	--
CL824.Contig1_AB-Unigene32123_A	1311	150	1331	8.2908	85.115	3.3598	Up	3.6845e-276	2.7565e-274	phosphatidylethanolamine-binding protein [Papilio xuthus]
Unigene21363_AB-Unigene17862_A	212	22	195	7.5196	77.1133	3.3583	Up	7.5703e-42	1.26e-40	--
CL44.Contig1_AB-Unigene49069_A	246	14	124	4.1238	42.2588	3.3572	Up	3.9308e-27	4.7816e-26	--
CL624.Contig3_AB-Unigene52799_A	231	7	62	2.1958	22.5014	3.3572	Up	3.1359e-14	2.4131e-13	--
CL4819.Contig2_AB-CL6767.Contig1_A	234	34	301	10.5286	107.84	3.3565	Up	1.0032e-63	2.2732e-62	--
Unigene23693_AB-Unigene20236_A	236	13	115	3.9915	40.8523	3.3554	Up	2.9761e-25	3.4489e-24	GA22538 [Drosophila pseudoobscura pseudoobscura] >gi|198139679|gb|EDY70778.1| GA22538 [Drosophila pseudoobscura pseudoobscura]
Unigene14274_AB-Unigene1619_A	1647	567	5012	24.9458	255.122	3.3543	Up	0	0	Eukaryotic translation initiation factor 2-alpha kinase 4 [Crassostrea gigas]
CL6006.Contig1_AB-CL4400.Contig2_A	275	151	1334	39.7881	406.681	3.3535	Up	2.6693e-276	2.0021e-274	--
Unigene5451_AB-Unigene11987_A	309	165	1452	38.6931	393.948	3.3479	Up	4.1692e-300	3.4027e-298	--
Unigene23133_AB-Unigene6285_A	715	59	519	5.9794	60.8544	3.3473	Up	2.0561e-108	7.1708e-107	--
CL4598.Contig1_AB-CL7067.Contig2_A	851	9	79	0.7663	7.7827	3.3443	Up	1.0122e-17	9.0752e-17	PREDICTED: E3 ubiquitin-protein ligase RNF19A-like [Megachile rotundata]
Unigene23964_AB-Unigene13962_A	294	17	149	4.19	42.4883	3.342	Up	3.4583e-32	4.7599e-31	--
CL2864.Contig3_AB-CL181.Contig2_A	743	4	35	0.3901	3.9492	3.3396	Up	1.5955e-08	8.6295e-08	hypothetical protein BRAFLDRAFT_66468 [Branchiostoma floridae] >gi|229282591|gb|EEN53340.1| hypothetical protein BRAFLDRAFT_66468 [Branchiostoma floridae]
CL3305.Contig1_AB-Unigene1165_A	285	8	70	2.034	20.5913	3.3396	Up	7.8267e-16	6.4744e-15	--
Unigene14361_AB-Unigene31715_A	275	24	210	6.3239	64.0202	3.3396	Up	9.9277e-45	1.7332e-43	Spectrin alpha chain, putative [Pediculus humanus corporis] >gi|212515067|gb|EEB17271.1| Spectrin alpha chain, putative [Pediculus humanus corporis]
Unigene22743_AB-Unigene44748_A	814	2162	18898	192.46	1946.35	3.3381	Up	0	0	PREDICTED: peroxidase-like [Apis florea]
Unigene19271_AB-Unigene29013_A	365	19	166	3.772	38.1282	3.3375	Up	1.1912e-35	1.7597e-34	--
CL1754.Contig1_AB-Unigene3680_A	208	7	61	2.4386	24.5865	3.3337	Up	6.0973e-14	4.6188e-13	--
Unigene275_AB-Unigene40646_A	1809	252	2194	10.0942	101.678	3.3324	Up	0	0	dentin sialophosphoprotein precursor [Trichomonas vaginalis G3]
CL5726.Contig2_AB-Unigene49255_A	260	10	87	2.787	28.0528	3.3314	Up	2.5566e-19	2.4308e-18	--
CL3934.Contig7_AB-CL2240.Contig4_A	572	16	139	2.0269	20.3727	3.3293	Up	5.0425e-30	6.6352e-29	--
CL393.Contig2_AB-CL2099.Contig3_A	590	53	460	6.5093	65.3637	3.3279	Up	8.9229e-96	2.8018e-94	--
CL977.Contig2_AB-Unigene54646_A	201	3	26	1.0815	10.8445	3.3259	Up	1.3333e-06	6.0094e-06	phenoloxidase subunit 1 [Culex quinquefasciatus] >gi|167870847|gb|EDS34230.1| phenoloxidase subunit 1 [Culex quinquefasciatus]
CL1756.Contig1_AB-CL1972.Contig1_A	546	39	338	5.1758	51.8985	3.3258	Up	8.9847e-71	2.209e-69	phosphatidylethanolamine-binding protein [Aedes aegypti] >gi|108872446|gb|EAT36671.1| AAEL011263-PA [Aedes aegypti]
CL5192.Contig1_AB-Unigene27167_A	294	30	260	7.3941	74.1407	3.3258	Up	8.2784e-55	1.6816e-53	--
Unigene24542_AB-Unigene50683_A	332	14	121	3.0556	30.5547	3.3219	Up	2.8691e-26	3.4268e-25	--
Unigene5414_AB-Unigene48612_A	359	22	190	4.4406	44.37	3.3208	Up	2.0714e-40	3.3672e-39	--
CL4770.Contig1_AB-CL2253.Contig2_A	695	35	302	3.6492	36.4295	3.3195	Up	2.6871e-63	6.0447e-62	PREDICTED: hypothetical protein LOC100573781 [Acyrthosiphon pisum]
Unigene17916_AB-Unigene54079_A	218	5	43	1.662	16.5365	3.3147	Up	3.8234e-10	2.3314e-09	PREDICTED: hypothetical protein LOC100168252 [Acyrthosiphon pisum]
CL783.Contig1_AB-Unigene7073_A	852	52	446	4.4225	43.886	3.3108	Up	1.7784e-92	5.4486e-91	PREDICTED: methyltransferase-like protein 21D-like [Nasonia vitripennis]
Unigene1885_AB-CL2122.Contig2_A	579	14	120	1.7521	17.3753	3.3099	Up	5.5564e-26	6.578e-25	--
Unigene10330_AB-Unigene20219_A	1061	279	2390	19.0545	188.848	3.309	Up	0	0	PREDICTED: uncharacterized protein LOC100879643 [Megachile rotundata]
Unigene8125_AB-Unigene50587_A	229	16	137	5.0628	50.1552	3.3084	Up	1.891e-29	2.4529e-28	--
Unigene21309_AB-Unigene26737_A	944	59	505	4.5289	44.8487	3.3078	Up	2.1224e-104	7.174e-103	hypothetical protein SINV_09409 [Solenopsis invicta]
CL107.Contig1_AB-CL2094.Contig2_A	1337	26	222	1.4091	13.9204	3.3044	Up	9.4239e-47	1.6926e-45	--
Unigene12072_AB-Unigene6529_A	310	28	239	6.5449	64.6349	3.3039	Up	3.3005e-50	6.2341e-49	--
CL4964.Contig3_AB-Unigene36920_A	495	135	1148	19.7623	194.432	3.2984	Up	1.9701e-234	1.2688e-232	--
CL1971.Contig2_AB-Unigene37367_A	604	54	459	6.4784	63.7098	3.2978	Up	8.8337e-95	2.7534e-93	hypothetical protein TcasGA2_TC001648 [Tribolium castaneum]
Unigene15167_AB-Unigene16888_A	390	16	136	2.9728	29.2351	3.2978	Up	3.6579e-29	4.7138e-28	--
CL2915.Contig1_AB-Unigene3_A	1415	282	2388	14.4411	141.484	3.2924	Up	0	0	--
CL1566.Contig1_AB-Unigene50124_A	491	24	203	3.5419	34.6613	3.2907	Up	1.0077e-42	1.7051e-41	PREDICTED: transcription factor HES-1-A-like [Acyrthosiphon pisum]
Unigene24530_AB-Unigene50245_A	214	11	93	3.7247	36.4334	3.2901	Up	2.4304e-20	2.4009e-19	--
Unigene15180_AB-Unigene35671_A	1167	228	1925	14.157	138.29	3.2881	Up	0	0	--
Unigene1744_AB-Unigene827_A	2275	529	4459	16.8493	164.319	3.2857	Up	0	0	PREDICTED: tRNA dimethylallyltransferase, mitochondrial-like [Bombus terrestris]
Unigene16673_AB-Unigene53355_A	255	10	84	2.8416	27.6166	3.2808	Up	1.8579e-18	1.7078e-17	--
Unigene22771_AB-Unigene22205_A	1190	67	562	4.0798	39.5931	3.2787	Up	4.8069e-115	1.756e-113	PREDICTED: multidrug resistance-associated protein 1-like isoform 5 [Nasonia vitripennis]
CL5986.Contig2_AB-Unigene49934_A	298	16	134	3.8906	37.6981	3.2764	Up	1.3657e-28	1.7257e-27	--
Unigene21916_AB-CL5019.Contig3_A	1488	25	209	1.2174	11.7754	3.2739	Up	9.7431e-44	1.6787e-42	PREDICTED: cystathionine gamma-lyase-like [Bombus impatiens]
Unigene22616_AB-Unigene49254_A	207	14	117	4.9008	47.3856	3.2734	Up	4.0154e-25	4.6352e-24	--
Unigene21774_AB-Unigene31098_A	797	215	1796	19.5474	188.92	3.2727	Up	0	0	--
CL1059.Contig2_AB-Unigene23936_A	383	23	192	4.3515	42.0275	3.2717	Up	2.7952e-40	4.5339e-39	--
Unigene1194_AB-CL859.Contig3_A	1876	56	467	2.163	20.8696	3.2703	Up	1.166e-95	3.6593e-94	PREDICTED: similar to Mediator complex subunit 11 CG6884-PA [Tribolium castaneum] >gi|270007731|gb|EFA04179.1| hypothetical protein TcasGA2_TC014428 [Tribolium castaneum]
CL5069.Contig1_AB-Unigene9258_A	298	15	125	3.6474	35.1661	3.2692	Up	1.0278e-26	1.2393e-25	PREDICTED: phosphatidylethanolamine-binding protein homolog F40A3.3-like [Bombyx mori]
Unigene1378_AB-CL6201.Contig1_A	3000	75	623	1.8115	17.4099	3.2647	Up	7.8157e-127	3.0812e-125	conserved hypothetical protein [Pediculus humanus corporis] >gi|212515593|gb|EEB17717.1| conserved hypothetical protein [Pediculus humanus corporis]
CL25.Contig1_AB-Unigene51898_A	256	10	83	2.8305	27.1812	3.2635	Up	3.5902e-18	3.2657e-17	cornichon, putative [Pediculus humanus corporis] >gi|212518376|gb|EEB20129.1| cornichon, putative [Pediculus humanus corporis]
Unigene19049_AB-Unigene49311_A	386	21	174	3.9422	37.7914	3.261	Up	1.5521e-36	2.3419e-35	--
Unigene12104_AB-Unigene36202_A	825	366	3015	32.1467	306.382	3.2526	Up	0	0	juvenile hormone binding protein [Laodelphax striatella]
Unigene37_AB-Unigene38971_A	2716	274	2257	7.3102	69.6678	3.2525	Up	0	0	Myosin-IA [Camponotus floridanus]
Unigene5525_AB-Unigene40788_A	322	17	140	3.8256	36.4504	3.2522	Up	1.3054e-29	1.703e-28	--
Unigene17852_AB-Unigene51168_A	238	9	74	2.7401	26.0667	3.2499	Up	2.7559e-16	2.3278e-15	--
CL92.Contig4_AB-CL5044.Contig2_A	943	105	862	8.0684	76.6348	3.2476	Up	5.984e-174	2.9972e-172	homeobox protein abdominal-A homolog [Tribolium castaneum] >gi|6016229|sp|Q07961.2|ABDA_TRICA RecName: Full=Homeobox protein abdominal-A homolog >gi|2394295|gb|AAB70262.1| abdominal-AII [Tribolium castaneum] >gi|270002801|gb|EEZ99248.1| abdominal-A [Tribolium castaneum]
CL3147.Contig3_AB-CL3482.Contig1_A	682	277	2270	29.4309	279.044	3.2451	Up	0	0	PREDICTED: coiled-coil domain-containing protein AGAP005037-like [Nasonia vitripennis]
CL3644.Contig1_AB-Unigene8364_A	625	415	3396	48.1146	455.531	3.243	Up	0	0	--
CL3449.Contig3_AB-CL5186.Contig1_A	1099	11	90	0.7253	6.8656	3.2427	Up	1.7502e-19	1.6729e-18	PREDICTED: calcium-binding mitochondrial carrier protein Aralar1-like [Bombus terrestris]
Unigene20284_AB-Unigene35550_A	823	1334	10903	117.453	1110.65	3.2412	Up	0	0	--
CL5723.Contig2_AB-Unigene35285_A	346	37	302	7.7488	73.1748	3.2393	Up	6.7321e-62	1.4912e-60	--
Unigene18619_AB-Unigene45534_A	748	51	416	4.9406	46.6254	3.2384	Up	1.2689e-84	3.5921e-83	--
Unigene9678_AB-Unigene53884_A	209	7	57	2.4269	22.8644	3.2359	Up	8.576e-13	6.1497e-12	--
Unigene1648_AB-Unigene8281_A	320	172	1400	38.9482	366.783	3.2353	Up	2.4889e-280	1.8956e-278	SJCHGC01957 protein [Schistosoma japonicum]
Unigene24134_AB-Unigene34123_A	1802	232	1884	9.3291	87.651	3.232	Up	0	0	PREDICTED: laminin subunit gamma-1-like isoform 3 [Acyrthosiphon pisum]
CL1795.Contig2_AB-CL3452.Contig1_A	579	35	283	4.3802	40.9768	3.2257	Up	7.0322e-58	1.4813e-56	--
Unigene21291_AB-CL2314.Contig1_A	1142	182	1470	11.5482	107.915	3.2242	Up	2.756e-293	2.189e-291	PREDICTED: facilitated trehalose transporter Tret1-like [Acyrthosiphon pisum]
Unigene1424_AB-Unigene29892_A	208	24	193	8.361	77.7901	3.2178	Up	7.0931e-40	1.1427e-38	hypothetical protein BRAFLDRAFT_114907 [Branchiostoma floridae] >gi|229295831|gb|EEN66475.1| hypothetical protein BRAFLDRAFT_114907 [Branchiostoma floridae]
Unigene20563_AB-Unigene11857_A	1197	153	1226	9.262	85.8671	3.2127	Up	4.2743e-244	2.8489e-242	PREDICTED: glutamate--cysteine ligase catalytic subunit-like [Bombus impatiens]
CL76.Contig1_AB-Unigene42590_A	521	11	88	1.5299	14.1604	3.2104	Up	6.4896e-19	6.0699e-18	--
Unigene22929_AB-Unigene18196_A	464	40	320	6.2467	57.8179	3.2104	Up	6.0175e-65	1.3852e-63	--
CL1188.Contig1_AB-Unigene52312_A	217	7	56	2.3375	21.6351	3.2103	Up	1.6537e-12	1.1679e-11	--
CL445.Contig6_AB-CL7145.Contig1_A	1068	12	96	0.8142	7.5358	3.2103	Up	1.6443e-20	1.6361e-19	--
CL5416.Contig2_AB-CL7068.Contig1_A	504	42	336	6.0385	55.8907	3.2103	Up	4.1046e-68	9.8187e-67	--
Unigene5688_AB-Unigene52739_A	289	11	88	2.7581	25.5279	3.2103	Up	6.4896e-19	6.068e-18	--
Unigene9999_AB-Unigene15682_A	310	16	128	3.74	34.6162	3.2103	Up	6.9749e-27	8.443e-26	--
Unigene548_AB-Unigene40943_A	549	78	617	10.2951	94.2201	3.1941	Up	4.5358e-123	1.7555e-121	PREDICTED: AMME syndrome candidate gene 1 protein homolog isoform 1 [Apis mellifera] >gi|380019848|ref|XP_003693813.1| PREDICTED: AMME syndrome candidate gene 1 protein homolog [Apis florea]
Unigene24078_AB-Unigene46178_A	436	122	965	20.276	185.554	3.194	Up	1.844e-191	1.0034e-189	--
CL3954.Contig2_AB-Unigene39479_A	390	320	2530	59.4558	543.859	3.1933	Up	0	0	--
Unigene23680_AB-Unigene3_A	216	45	355	15.0962	137.786	3.1902	Up	1.8987e-71	4.7231e-70	--
CL5530.Contig2_AB-CL3907.Contig2_A	797	122	962	11.092	101.192	3.1895	Up	1.2953e-190	7.0026e-189	PREDICTED: acyl-coenzyme A thioesterase 13-like [Acyrthosiphon pisum]
Unigene11869_AB-Unigene8834_A	288	157	1237	39.5017	360.087	3.1884	Up	1.7609e-244	1.179e-242	PREDICTED: small ubiquitin-related modifier-like [Nasonia vitripennis]
CL2642.Contig2_AB-Unigene39305_A	450	74	583	11.9159	108.614	3.1883	Up	3.4975e-116	1.288e-114	cytochrome P450 [Bemisia tabaci]
CL1645.Contig2_AB-CL3412.Contig2_A	394	15	118	2.7587	25.1082	3.1861	Up	1.004e-24	1.1476e-23	PREDICTED: RNA-directed DNA polymerase from mobile element jockey-like [Acyrthosiphon pisum]
CL4866.Contig1_AB-CL7017.Contig2_A	600	144	1131	17.3908	158.031	3.1838	Up	2.1851e-223	1.3629e-221	hypothetical protein TcasGA2_TC009928 [Tribolium castaneum]
Unigene13974_AB-CL2345.Contig2_A	954	169	1327	12.8365	116.615	3.1834	Up	9.7351e-262	6.9164e-260	PREDICTED: nucleoside diphosphate kinase 6-like [Nasonia vitripennis]
Unigene23674_AB-Unigene17513_A	309	13	102	3.0486	27.674	3.1823	Up	1.5416e-21	1.5864e-20	--
CL2177.Contig1_AB-Unigene51347_A	397	16	125	2.9204	26.3967	3.1761	Up	4.9295e-26	5.8418e-25	PREDICTED: decaprenyl-diphosphate synthase subunit 1-like [Nasonia vitripennis]
CL3741.Contig3_AB-CL975.Contig2_A	802	786	6137	71.0161	641.523	3.1753	Up	0	0	hypothetical protein DAPPUDRAFT_191687 [Daphnia pulex]
Unigene1207_AB-CL532.Contig5_A	1608	52	406	2.3433	21.1675	3.1752	Up	4.1034e-81	1.1194e-79	phosphatidylethanolamine binding protein isoform 2 [Bombyx mori] >gi|95102826|gb|ABF51354.1| phosphatidylethanolamine binding protein isoform 2 [Bombyx mori]
CL1079.Contig1_AB-Unigene10887_A	284	10	78	2.5515	23.0254	3.1738	Up	9.4928e-17	8.1696e-16	--
Unigene19937_AB-CL1716.Contig1_A	996	272	2120	19.7887	178.446	3.1727	Up	0	0	--
CL2929.Contig4_AB-CL3719.Contig2_A	232	32	249	9.9947	89.9792	3.1704	Up	2.6766e-50	5.0685e-49	--
CL1121.Contig4_AB-CL5003.Contig1_A	266	18	140	4.9034	44.1242	3.1697	Up	6.2271e-29	7.952e-28	--
CL2733.Contig1_AB-Unigene51315_A	346	13	101	2.7225	24.4724	3.1682	Up	2.956e-21	3.0142e-20	--
Unigene19955_AB-Unigene36367_A	512	4	31	0.5661	5.076	3.1646	Up	2.2524e-07	1.0959e-06	phosphatidylethanolamine-binding protein-like [Acyrthosiphon pisum] >gi|239789027|dbj|BAH71163.1| ACYPI002878 [Acyrthosiphon pisum]
Unigene23238_AB-CL1822.Contig3_A	364	4	31	0.7963	7.1399	3.1645	Up	2.2524e-07	1.0957e-06	PREDICTED: phosphatidylethanolamine-binding protein, putative-like isoform 1 [Saccoglossus kowalevskii] >gi|291234248|ref|XP_002737060.1| PREDICTED: phosphatidylethanolamine-binding protein, putative-like isoform 2 [Saccoglossus kowalevskii]
Unigene16863_AB-Unigene17421_A	718	30	232	3.0276	27.0891	3.1615	Up	7.5628e-47	1.3608e-45	--
CL2927.Contig2_AB-Unigene11775_A	361	7	54	1.4051	12.5406	3.1579	Up	6.1155e-12	4.1737e-11	--
CL1109.Contig1_AB-Unigene642_A	358	27	208	5.465	48.7092	3.1559	Up	4.3102e-42	7.2145e-41	--
Unigene19004_AB-Unigene7999_A	221	24	184	7.8691	69.8001	3.149	Up	2.4711e-37	3.7883e-36	--
Unigene24021_AB-CL7144.Contig2_A	203	3	23	1.0709	9.4987	3.1489	Up	9.7495e-06	3.9712e-05	--
CL2678.Contig1_AB-Unigene20588_A	1029	111	849	7.8166	69.1708	3.1456	Up	3.3291e-166	1.6064e-164	hypothetical protein PTSG_05399 [Salpingoeca sp. ATCC 50818]
Unigene12419_AB-Unigene47366_A	207	11	84	3.8506	34.0204	3.1432	Up	8.7938e-18	7.8996e-17	--
Unigene15991_AB-Unigene42272_A	282	11	84	2.8265	24.9724	3.1432	Up	8.7938e-18	7.8984e-17	--
Unigene23954_AB-Unigene18198_A	352	21	160	4.323	38.1073	3.14	Up	1.4273e-32	1.9797e-31	--
CL1970.Contig1_AB-CL4378.Contig1_A	1119	156	1188	10.1019	89.0055	3.1393	Up	2.2641e-231	1.4487e-229	Enhancer of split mgamma protein, putative [Pediculus humanus corporis] >gi|212512910|gb|EEB15576.1| Enhancer of split mgamma protein, putative [Pediculus humanus corporis]
CL6120.Contig1_AB-Unigene18448_A	432	28	213	4.6966	41.3358	3.1377	Up	7.8062e-43	1.3242e-41	p38 mitogen activated protein kinase [Bemisia tabaci]
Unigene7879_AB-Unigene52668_A	278	10	76	2.6065	22.9192	3.1364	Up	3.4853e-16	2.9314e-15	--
CL2308.Contig1_AB-Unigene9135_A	501	5	38	0.7232	6.3588	3.1363	Up	1.0296e-08	5.6641e-08	--
CL452.Contig2_AB-CL2004.Contig1_A	1008	12	91	0.8626	7.5685	3.1332	Up	4.2613e-19	4.0187e-18	putative antennal carrier protein A5 [Anopheles gambiae]
CL1948.Contig1_AB-Unigene48577_A	357	16	121	3.2476	28.415	3.1292	Up	6.6044e-25	7.5795e-24	--
Unigene10249_AB-Unigene30530_A	1106	233	1760	15.2654	133.41	3.1275	Up	0	0	Glutamate--cysteine ligase regulatory subunit [Acromyrmex echinatior]
Unigene24169_AB-Unigene35506_A	256	69	519	19.5307	169.964	3.1214	Up	1.5573e-101	5.1094e-100	--
Unigene5406_AB-Unigene21250_A	668	56	421	6.0746	52.8368	3.1207	Up	1.1524e-82	3.1953e-81	--
Unigene24572_AB-Unigene8733_A	259	10	75	2.7977	24.2768	3.1173	Up	6.664e-16	5.5326e-15	PREDICTED: hypothetical protein LOC100575138 [Acyrthosiphon pisum]
Unigene833_AB-Unigene54356_A	205	6	45	2.1208	18.403	3.1173	Up	4.78e-10	2.8948e-09	PREDICTED: 5-formyltetrahydrofolate cyclo-ligase-like [Nasonia vitripennis]
CL3841.Contig2_AB-Unigene51065_A	294	4	30	0.9859	8.5547	3.1172	Up	4.3333e-07	2.0518e-06	--
Unigene1631_AB-Unigene6322_A	271	28	210	7.4868	64.9652	3.1172	Up	5.4179e-42	9.0455e-41	GF12118 [Drosophila ananassae] >gi|190620597|gb|EDV36121.1| GF12118 [Drosophila ananassae]
Unigene22534_AB-Unigene101_A	685	8	60	0.8463	7.3433	3.1172	Up	5.5602e-13	4.0232e-12	histone deacetylase Rpd3 [Culex quinquefasciatus] >gi|167865633|gb|EDS29016.1| histone deacetylase Rpd3 [Culex quinquefasciatus]
CL5480.Contig1_AB-Unigene15427_A	2223	369	2749	12.0281	103.673	3.1076	Up	0	0	PREDICTED: similar to multiple inositol polyphosphate phosphatase [Tribolium castaneum] >gi|270012039|gb|EFA08487.1| hypothetical protein TcasGA2_TC006139 [Tribolium castaneum]
CL3381.Contig2_AB-Unigene36289_A	394	83	618	15.2648	131.499	3.1068	Up	5.1104e-120	1.9299e-118	putative phosphatidylethanolamine-binding protein [Aedes aegypti]
CL875.Contig1_AB-CL6475.Contig1_A	476	27	201	4.1102	35.4013	3.1065	Up	3.9702e-40	6.4257e-39	PREDICTED: 39S ribosomal protein L38, mitochondrial-like [Oreochromis niloticus]
Unigene16270_AB-Unigene50740_A	329	16	119	3.524	30.3237	3.1052	Up	2.4041e-24	2.7155e-23	--
Unigene722_AB-Unigene53033_A	236	7	52	2.1493	18.4723	3.1034	Up	2.244e-11	1.4805e-10	--
Unigene24089_AB-Unigene2188_A	941	187	1385	14.3999	123.393	3.0991	Up	4.8715e-266	3.5202e-264	putative phosphatidylethanolamine-binding protein [Apis mellifera]
Unigene8278_AB-Unigene55176_A	227	5	37	1.5961	13.6649	3.0979	Up	1.9743e-08	1.0565e-07	--
CL2755.Contig2_AB-Unigene30502_A	1427	969	7138	49.2049	419.356	3.0913	Up	0	0	PREDICTED: transcription elongation factor SPT5-like [Megachile rotundata]
Unigene5913_AB-CL5035.Contig2_A	843	89	654	7.6502	65.04	3.0878	Up	3.8086e-126	1.4985e-124	oligopeptide transporter [Culex quinquefasciatus] >gi|167871421|gb|EDS34804.1| oligopeptide transporter [Culex quinquefasciatus]
Unigene18435_AB-Unigene36198_A	234	9	66	2.787	23.6461	3.0848	Up	5.0628e-14	3.8509e-13	--
Unigene24769_AB-Unigene11408_A	241	6	44	1.804	15.3062	3.0848	Up	9.1441e-10	5.4219e-09	--
Unigene353_AB-CL3129.Contig2_A	493	24	176	3.5275	29.9293	3.0848	Up	4.3104e-35	6.3017e-34	--
Unigene22984_AB-CL7176.Contig1_A	980	266	1947	19.6682	166.56	3.0821	Up	0	0	PREDICTED: phosphatidylethanolamine-binding protein homolog F40A3.3-like [Metaseiulus occidentalis]
CL2771.Contig2_AB-CL4523.Contig1_A	895	10	73	0.8096	6.838	3.0783	Up	2.4255e-15	1.958e-14	hypothetical protein AND_01827 [Anopheles darlingi]
CL4164.Contig2_AB-CL913.Contig2_A	593	10	73	1.222	10.3205	3.0782	Up	2.4255e-15	1.9577e-14	PREDICTED: scavenger receptor class B member 1-like [Acyrthosiphon pisum]
Unigene5577_AB-Unigene15282_A	216	7	51	2.3483	19.7946	3.0754	Up	4.2853e-11	2.7787e-10	hypothetical protein SINV_80056 [Solenopsis invicta]
Unigene745_AB-Unigene53998_A	259	7	51	1.9584	16.5082	3.0754	Up	4.2853e-11	2.7784e-10	cytochrome P450 CYP417A2v2 [Laodelphax striatella]
Unigene15804_AB-Unigene19719_A	673	51	371	5.4912	46.2157	3.0732	Up	5.716e-72	1.4303e-70	--
Unigene18000_AB-Unigene22169_A	1137	105	763	6.6917	56.2593	3.0716	Up	4.093e-146	1.7911e-144	MPV17 mitochondrial membrane protein-like [Acyrthosiphon pisum] >gi|239787933|dbj|BAH70668.1| ACYPI000120 [Acyrthosiphon pisum]
CL2795.Contig1_AB-Unigene31347_A	1669	263	1909	11.4185	95.8915	3.07	Up	0	0	PREDICTED: TNF receptor-associated factor 4-like [Apis mellifera] >gi|383859065|ref|XP_003705018.1| PREDICTED: TNF receptor-associated factor 4-like [Megachile rotundata]
CL4496.Contig1_AB-CL2403.Contig1_A	1854	8	58	0.3127	2.6227	3.0682	Up	2.0261e-12	1.4243e-11	PREDICTED: hypothetical protein LOC724949 [Apis mellifera]
CL3691.Contig1_AB-CL6866.Contig1_A	569	176	1275	22.4135	187.857	3.0672	Up	1.4623e-242	9.7025e-241	--
CL1446.Contig1_AB-Unigene17368_A	367	41	297	8.0952	67.8455	3.0671	Up	7.8959e-58	1.6614e-56	--
CL2708.Contig5_AB-CL4730.Contig3_A	969	13	94	0.9721	8.1327	3.0646	Up	2.7302e-19	2.5934e-18	putative cyclophilin-type peptidyl-prolyl cis-trans isomerase [Trypanosoma congolense IL3000]
CL2753.Contig2_AB-Unigene5383_A	780	18	130	1.6722	13.9727	3.0628	Up	3.9678e-26	4.7172e-25	PREDICTED: OV-16 antigen-like [Bombus impatiens]
Unigene19060_AB-Unigene34481_A	487	46	332	6.8444	57.1531	3.0618	Up	2.4105e-64	5.5124e-63	--
CL611.Contig1_AB-Unigene32425_A	316	28	202	6.4207	53.5914	3.0612	Up	9.2667e-40	1.4888e-38	--
Unigene20211_AB-Unigene48000_A	755	45	324	4.3189	35.9773	3.0584	Up	9.1797e-63	2.0541e-61	--
Unigene11460_AB-Unigene54501_A	232	6	43	1.874	15.5386	3.0517	Up	1.745e-09	1.017e-08	--
Unigene20342_AB-Unigene46937_A	219	25	179	8.2719	68.5235	3.0503	Up	2.7644e-35	4.0575e-34	--
Unigene20931_AB-CL4400.Contig3_A	321	182	1303	41.0842	340.306	3.0502	Up	1.7912e-246	1.2116e-244	--
CL2114.Contig2_AB-CL2558.Contig1_A	444	38	272	6.2017	51.359	3.0499	Up	8.3106e-53	1.6376e-51	hypothetical protein TcasGA2_TC009928 [Tribolium castaneum]
CL477.Contig1_AB-CL797.Contig1_A	579	134	959	16.7701	138.858	3.0496	Up	7.1529e-182	3.7145e-180	--
Unigene17137_AB-Unigene49707_A	229	13	93	4.1135	34.0469	3.0491	Up	5.1872e-19	4.871e-18	--
Unigene20635_AB-Unigene39764_A	239	13	93	3.9414	32.6224	3.0491	Up	5.1872e-19	4.8702e-18	--
CL5067.Contig1_AB-CL4984.Contig1_A	304	7	50	1.6685	13.7888	3.0469	Up	8.166e-11	5.2067e-10	retiin, putative [Pediculus humanus corporis] >gi|212511291|gb|EEB14305.1| retiin, putative [Pediculus humanus corporis]
CL445.Contig7_AB-CL7145.Contig5_A	918	8	57	0.6315	5.2055	3.0432	Up	3.8565e-12	2.6648e-11	--
Unigene11891_AB-Unigene20496_A	745	65	463	6.3222	52.1021	3.0428	Up	1.5701e-88	4.6217e-87	zinc finger and BTB domain-containing protein 6 [Culex quinquefasciatus] >gi|167878059|gb|EDS41442.1| zinc finger and BTB domain-containing protein 6 [Culex quinquefasciatus]
CL4710.Contig1_AB-CL4555.Contig2_A	2825	33	235	0.8465	6.974	3.0424	Up	9.9118e-46	1.7547e-44	agonaute 2 [Nilaparvata lugens]
CL258.Contig1_AB-CL4646.Contig1_A	2220	19	135	0.6202	5.0981	3.0392	Up	7e-27	8.4717e-26	hypothetical protein TcasGA2_TC008528 [Tribolium castaneum]
Unigene9014_AB-Unigene15234_A	246	19	135	5.5966	46.0076	3.0392	Up	7e-27	8.4699e-26	--
CL45.Contig3_AB-Unigene46272_A	221	50	355	16.3941	134.669	3.0382	Up	3.6174e-68	8.6638e-67	phosphatidylethanolamine binding protein isoform 1 [Bombyx mori] >gi|95102824|gb|ABF51353.1| phosphatidylethanolamine binding protein isoform 1 [Bombyx mori]
CL1979.Contig2_AB-CL1842.Contig1_A	837	12	85	1.0389	8.5138	3.0347	Up	2.0338e-17	1.8003e-16	PREDICTED: phosphatidylethanolamine-binding protein homolog F40A3.3-like isoform X1 [Apis dorsata]
CL201.Contig3_AB-Unigene14305_A	217	14	99	4.6749	38.2478	3.0324	Up	4.7768e-20	4.6699e-19	PREDICTED: facilitated trehalose transporter Tret1-like [Acyrthosiphon pisum]
CL579.Contig1_AB-CL2477.Contig2_A	1786	101	714	4.0978	33.5156	3.0319	Up	4.3366e-135	1.7969e-133	Mitogen-activated protein kinase kinase kinase kinase 5 [Harpegnathos saltator]
CL2165.Contig1_AB-CL4454.Contig2_A	1199	16	113	0.967	7.9011	3.0305	Up	1.1328e-22	1.2132e-21	--
Unigene7919_AB-CL3709.Contig1_A	733	274	1934	27.0866	221.199	3.0297	Up	0	0	mitochondrial oxodicarboxylate carrier [Papilio xuthus]
Unigene22347_AB-Unigene49036_A	390	18	127	3.3444	27.3004	3.0291	Up	2.7067e-25	3.1392e-24	--
CL1597.Contig1_AB-Unigene37680_A	662	97	680	10.6175	86.1155	3.0198	Up	3.1449e-128	1.26e-126	PREDICTED: putative inorganic phosphate cotransporter-like [Acyrthosiphon pisum]
CL5076.Contig1_AB-CL6492.Contig1_A	3265	13	91	0.2885	2.3366	3.0178	Up	1.8654e-18	1.7144e-17	PREDICTED: phosphatidylethanolamine-binding protein homolog F40A3.3-like [Megachile rotundata]
Unigene338_AB-Unigene5918_A	456	4	28	0.6356	5.1478	3.0178	Up	1.5875e-06	7.1056e-06	--
CL3453.Contig1_AB-Unigene54490_A	201	6	42	2.163	17.518	3.0177	Up	3.3215e-09	1.8944e-08	--
CL3456.Contig3_AB-CL5892.Contig2_A	334	16	112	3.4712	28.1127	3.0177	Up	2.1453e-22	2.2748e-21	PREDICTED: LOW QUALITY PROTEIN: multidrug resistance-associated protein 1-like [Bombus terrestris]
CL3940.Contig2_AB-Unigene44857_A	288	14	98	3.5224	28.5275	3.0177	Up	9.0501e-20	8.7422e-19	--
CL4336.Contig2_AB-Unigene44549_A	238	5	35	1.5223	12.3288	3.0177	Up	7.1965e-08	3.6615e-07	--
Unigene1358_AB-Unigene54498_A	228	4	28	1.2713	10.2956	3.0177	Up	1.5875e-06	7.1072e-06	--
Unigene16988_AB-Unigene3607_A	371	11	77	2.1485	17.3999	3.0177	Up	7.9959e-16	6.6106e-15	--
Unigene23456_AB-Unigene53581_A	216	6	42	2.0128	16.3014	3.0177	Up	3.3215e-09	1.8942e-08	--
Unigene20572_AB-CL172.Contig1_A	905	4	28	0.3203	2.5938	3.0176	Up	1.5875e-06	7.1062e-06	PREDICTED: derlin-2-like [Megachile rotundata]
CL3444.Contig2_AB-CL2889.Contig3_A	789	104	725	9.5514	77.0356	3.0117	Up	3.1453e-136	1.3097e-134	unknown unsecreted protein [Papilio xuthus] >gi|389610025|dbj|BAM18624.1| unknown unsecreted protein [Papilio xuthus]
CL3008.Contig2_AB-CL4115.Contig1_A	557	1150	8010	149.607	1205.61	3.0105	Up	0	0	--
Unigene14624_AB-Unigene1228_A	391	138	954	25.5747	204.551	2.9997	Up	5.9026e-178	3.0177e-176	--
CL445.Contig11_AB-Unigene35763_A	735	71	489	6.9997	55.7766	2.9943	Up	6.3843e-92	1.9469e-90	--
CL1761.Contig3_AB-CL3366.Contig2_A	401	33	227	5.9632	47.4583	2.9925	Up	1.6136e-43	2.7713e-42	PREDICTED: glypican-4-like [Nasonia vitripennis]
CL2609.Contig1_AB-Unigene34442_A	206	8	55	2.814	22.3834	2.9917	Up	1.3889e-11	9.2791e-11	--
Unigene14712_AB-Unigene10977_A	299	21	144	5.0893	40.3759	2.988	Up	4.0763e-28	5.0892e-27	PREDICTED: uncharacterized protein LOC100871919 isoform 2 [Apis florea]
CL3771.Contig2_AB-CL3760.Contig2_A	902	63	431	5.0611	40.0591	2.9846	Up	5.8624e-81	1.5971e-79	--
CL3724.Contig2_AB-Unigene17135_A	205	10	68	3.5347	27.809	2.9759	Up	5.9627e-14	4.5191e-13	O.V.-16 antigen precursor [Onchocerca volvulus]
CL5878.Contig10_AB-Unigene54422_A	244	5	34	1.4849	11.6821	2.9759	Up	1.3677e-07	6.7741e-07	--
Unigene18410_AB-Unigene54143_A	266	5	34	1.3621	10.7159	2.9758	Up	1.3677e-07	6.7724e-07	--
CL1684.Contig1_AB-Unigene30195_A	386	24	163	4.5054	35.4023	2.9741	Up	1.7264e-31	2.3457e-30	PREDICTED: ankyrin-1-like, partial [Hydra magnipapillata]
Unigene22764_AB-Unigene22422_A	604	113	767	13.5566	106.461	2.9733	Up	3.7244e-142	1.5991e-140	amino acid transporter [Aedes aegypti] >gi|108876913|gb|EAT41138.1| AAEL007191-PA [Aedes aegypti] >gi|247421543|gb|ACS96436.1| amino acid transporter PAT1 [Aedes aegypti]
Unigene19566_AB-CL2717.Contig1_A	354	28	190	5.7314	44.9967	2.9729	Up	1.9299e-36	2.9068e-35	--
Unigene147_AB-Unigene25080_A	535	28	190	3.7924	29.7735	2.9728	Up	1.9299e-36	2.9075e-35	sucrase [Nilaparvata lugens]
Unigene23686_AB-Unigene51087_A	309	13	88	3.0486	23.8756	2.9693	Up	1.2596e-17	1.1252e-16	--
CL1315.Contig4_AB-CL3053.Contig1_A	942	8	54	0.6154	4.8059	2.9652	Up	2.6275e-11	1.7266e-10	--
Unigene23403_AB-Unigene22256_A	376	28	189	5.3961	42.141	2.9652	Up	3.6332e-36	5.4295e-35	E3 ubiquitin-protein ligase UHRF1 [Crassostrea gigas]
Unigene20521_AB-Unigene29208_A	1031	207	1397	14.5486	113.597	2.965	Up	1.2124e-256	8.4318e-255	--
Unigene17143_AB-CL5395.Contig1_A	1337	68	458	3.6854	28.7187	2.9621	Up	2.8576e-85	8.1249e-84	PREDICTED: uncharacterized protein LOC100877303 [Megachile rotundata]
CL445.Contig8_AB-CL7145.Contig4_A	1312	11	74	0.6075	4.7286	2.9605	Up	5.4036e-15	4.2942e-14	--
Unigene21769_AB-Unigene11161_A	267	13	87	3.5281	27.3174	2.9529	Up	2.3744e-17	2.0958e-16	--
Unigene15197_AB-Unigene47018_A	711	55	368	5.6053	43.3919	2.9526	Up	1.2708e-68	3.0534e-67	--
CL5968.Contig2_AB-Unigene8705_A	365	22	147	4.3676	33.7641	2.9506	Up	2.5226e-28	3.1648e-27	hypothetical protein TcasGA2_TC004259 [Tribolium castaneum]
Unigene21295_AB-Unigene51768_A	526	22	147	3.0307	23.4295	2.9506	Up	2.5226e-28	3.1634e-27	PREDICTED: putative inorganic phosphate cotransporter-like [Acyrthosiphon pisum]
Unigene18154_AB-Unigene35132_A	553	240	1603	31.4481	243.018	2.95	Up	1.1364e-292	8.9897e-291	--
CL356.Contig2_AB-CL973.Contig8_A	1690	3	20	0.1286	0.9921	2.9476	Up	6.8689e-05	0.0002511	cytochrome P450 [Bemisia tabaci]
CL2000.Contig2_AB-Unigene54284_A	224	6	40	1.9409	14.9707	2.9473	Up	1.1938e-08	6.5363e-08	--
Unigene970_AB-Unigene50790_A	225	15	100	4.8308	37.2604	2.9473	Up	1.0546e-19	1.0156e-18	--
CL393.Contig1_AB-CL2099.Contig1_A	582	26	173	3.2371	24.9203	2.9445	Up	5.2631e-33	7.369e-32	--
Unigene20629_AB-Unigene14946_A	534	26	173	3.5281	27.1604	2.9445	Up	5.2631e-33	7.3672e-32	--
Unigene8795_AB-Unigene13300_A	325	20	133	4.4592	34.3083	2.9437	Up	1.0442e-25	1.2249e-24	hypothetical protein IMG5_022510 [Ichthyophthirius multifiliis] >gi|340508447|gb|EGR34152.1| hypothetical protein IMG5_022510 [Ichthyophthirius multifiliis]
Unigene9188_AB-Unigene49266_A	320	17	113	3.8495	29.6046	2.9431	Up	4.7222e-22	4.9532e-21	--
Unigene246_AB-Unigene45267_A	2113	593	3940	20.3359	156.325	2.9424	Up	0	0	PREDICTED: hexosaminidase D-like [Metaseiulus occidentalis]
Unigene19225_AB-Unigene18080_A	924	79	524	6.1953	47.5434	2.94	Up	1.426e-96	4.5136e-95	transmembrane protein, putative [Pediculus humanus corporis] >gi|212515008|gb|EEB17219.1| transmembrane protein, putative [Pediculus humanus corporis]
Unigene1486_AB-Unigene37084_A	2860	729	4832	18.4701	141.642	2.939	Up	0	0	hypothetical protein DAPPUDRAFT_300823 [Daphnia pulex]
CL3172.Contig2_AB-CL3242.Contig2_A	1447	56	371	2.8043	21.4949	2.9383	Up	7.8708e-69	1.8966e-67	Alpha-amylase 1 [Acromyrmex echinatior]
CL408.Contig1_AB-Unigene24138_A	350	60	397	12.422	95.094	2.9365	Up	1.7204e-73	4.3694e-72	--
CL1441.Contig1_AB-CL6206.Contig1_A	313	77	509	17.826	136.334	2.9351	Up	1.0679e-93	3.306e-92	--
Unigene1042_AB-Unigene2516_A	761	100	661	9.5219	72.8194	2.935	Up	3.7793e-121	1.4419e-119	hypothetical protein TcasGA2_TC005627 [Tribolium castaneum]
Unigene1626_AB-Unigene50579_A	401	20	132	3.6141	27.5969	2.9328	Up	1.9619e-25	2.2843e-24	--
Unigene19177_AB-Unigene6801_A	204	15	99	5.3281	40.6851	2.9328	Up	1.9834e-19	1.8912e-18	--
Unigene19743_AB-Unigene8665_A	217	5	33	1.6696	12.7493	2.9328	Up	2.5907e-07	1.2535e-06	PREDICTED: similar to sulfate transporter [Tribolium castaneum] >gi|270002369|gb|EEZ98816.1| hypothetical protein TcasGA2_TC004422 [Tribolium castaneum]
Unigene16665_AB-Unigene18950_A	456	84	554	13.3482	101.853	2.9318	Up	1.0382e-101	3.412e-100	hypothetical protein DAPPUDRAFT_300823 [Daphnia pulex]
Unigene22705_AB-CL3247.Contig1_A	202	19	125	6.8157	51.8787	2.9282	Up	3.9974e-24	4.4817e-23	--
Unigene20483_AB-Unigene22791_A	346	18	118	3.7697	28.5915	2.9231	Up	8.1552e-23	8.7699e-22	--
Unigene16570_AB-Unigene386_A	393	71	465	13.091	99.1953	2.9217	Up	2.3891e-85	6.796e-84	--
CL5420.Contig1_AB-Unigene43034_A	763	39	255	3.7038	28.0186	2.9193	Up	1.6563e-47	3.0077e-46	uncharacterized protein LOC100168172 isoform 2 [Acyrthosiphon pisum]
Unigene16884_AB-Unigene33192_A	291	17	111	4.2332	31.9787	2.9173	Up	1.6661e-21	1.7127e-20	--
CL743.Contig1_AB-Unigene328_A	1248	1001	6531	58.1203	438.728	2.9162	Up	0	0	--
Unigene20776_AB-Unigene13934_A	366	23	150	4.5536	34.359	2.9156	Up	1.5435e-28	1.948e-27	--
CL5999.Contig1_AB-Unigene6327_A	243	6	39	1.7892	13.4552	2.9108	Up	2.2535e-08	1.1994e-07	--
Unigene20863_AB-Unigene8833_A	640	44	286	4.9817	37.4642	2.9108	Up	6.2291e-53	1.2303e-51	--
Unigene22808_AB-Unigene12736_A	226	6	39	1.9238	14.4673	2.9108	Up	2.2535e-08	1.1993e-07	--
Unigene24213_AB-Unigene42483_A	392	6	39	1.1091	8.3408	2.9108	Up	2.2535e-08	1.1992e-07	--
Unigene17154_AB-Unigene32822_A	454	21	136	3.3518	25.1139	2.9055	Up	6.3629e-26	7.5208e-25	--
Unigene20925_AB-Unigene49043_A	217	17	110	5.6767	42.4975	2.9043	Up	3.1243e-21	3.1824e-20	--
CL3697.Contig2_AB-Unigene7754_A	405	18	116	3.2205	24.0123	2.8984	Up	2.8666e-22	3.0256e-21	PREDICTED: exportin-1 [Apis mellifera]
Unigene19699_AB-CL3719.Contig1_A	291	9	58	2.2411	16.7096	2.8984	Up	8.3436e-12	5.652e-11	--
Unigene24420_AB-CL3781.Contig2_A	320	63	406	14.2659	106.367	2.8984	Up	3.9825e-74	1.0171e-72	--
Unigene19913_AB-Unigene20981_A	447	30	193	4.8632	36.1976	2.8959	Up	4.8076e-36	7.1647e-35	--
CL4206.Contig1_AB-Unigene4672_A	244	7	45	2.0788	15.4616	2.8949	Up	1.981e-09	1.1486e-08	--
Unigene19256_AB-Unigene9062_A	253	7	45	2.0049	14.9115	2.8948	Up	1.981e-09	1.1485e-08	PREDICTED: 6-phosphogluconolactonase-like [Acyrthosiphon pisum]
Unigene1118_AB-CL5167.Contig1_A	875	45	289	3.7266	27.6898	2.8934	Up	3.7988e-53	7.5382e-52	phosphatidylethanolamine-binding protein [Papilio polytes]
Unigene23734_AB-Unigene42512_A	1251	211	1351	12.2218	90.5375	2.8891	Up	1.1231e-241	7.4274e-240	Transmembrane protein 188 [Harpegnathos saltator]
Unigene22509_AB-Unigene38368_A	874	413	2644	34.2411	253.618	2.8889	Up	0	0	--
CL983.Contig2_AB-CL5543.Contig1_A	2615	23	147	0.6373	4.7128	2.8865	Up	1.0127e-27	1.2508e-26	PREDICTED: prolyl 4-hydroxylase subunit alpha-2-like isoform 2 [Acyrthosiphon pisum]
Unigene19107_AB-CL1798.Contig1_A	836	26	166	2.2536	16.6469	2.885	Up	4.2701e-31	5.7504e-30	Set1/Ash2 histone methyltransferase complex subunit ASH2 [Acromyrmex echinatior]
Unigene9616_AB-Unigene52035_A	312	13	83	3.0192	22.3025	2.885	Up	2.9549e-16	2.4923e-15	--
CL6131.Contig1_AB-Unigene31845_A	1271	1110	7085	63.2829	467.331	2.8846	Up	0	0	hypothetical protein TcasGA2_TC013767 [Tribolium castaneum]
Unigene16833_AB-Unigene47685_A	722	54	343	5.4196	39.8279	2.8775	Up	2.0285e-62	4.5289e-61	--
Unigene207_AB-Unigene2540_A	414	26	165	4.5507	33.4129	2.8762	Up	7.977e-31	1.0696e-29	--
Unigene19853_AB-Unigene41441_A	317	38	241	8.6863	63.7365	2.8753	Up	2.658e-44	4.6132e-43	--
CL2778.Contig1_AB-Unigene19700_A	551	3	19	0.3945	2.8909	2.8734	Up	0.00013039	0.00045594	--
Unigene12288_AB-Unigene40405_A	319	15	95	3.4073	24.9668	2.8733	Up	2.4496e-18	2.2419e-17	--
Unigene14539_AB-Unigene5557_A	245	12	76	3.5491	26.0063	2.8733	Up	6.0988e-15	4.8338e-14	--
Unigene9962_AB-Unigene4454_A	285	9	57	2.2883	16.7672	2.8733	Up	1.5653e-11	1.0414e-10	--
CL452.Contig10_AB-CL5502.Contig2_A	519	3	19	0.4189	3.0691	2.8731	Up	0.00013039	0.00045589	Phosphatidylethanolamine-binding protein-like protein F40A3.3 [Cerapachys biroi]
Unigene21685_AB-Unigene40189_A	483	136	861	20.4033	149.447	2.8728	Up	8.4991e-154	3.8828e-152	--
Unigene582_AB-Unigene23837_A	228	25	158	7.9454	58.0969	2.8703	Up	1.6118e-29	2.0963e-28	PREDICTED: OV-16 antigen-like [Bombus impatiens]
CL58.Contig2_AB-CL4694.Contig1_A	1252	22	139	1.2733	9.3077	2.8699	Up	3.8342e-26	4.562e-25	--
CL1955.Contig2_AB-Unigene22554_A	480	13	82	1.9625	14.322	2.8675	Up	5.5292e-16	4.6072e-15	delta-12 fatty acid desaturase [Salpingoeca sp. ATCC 50818]
Unigene15647_AB-CL1445.Contig1_A	706	20	126	2.0527	14.9622	2.8657	Up	8.4546e-24	9.3971e-23	amidohydrolase [Spirosoma linguale DSM 74] >gi|283819176|gb|ADB41014.1| amidohydrolase [Spirosoma linguale DSM 74]
CL3895.Contig1_AB-Unigene38369_A	410	147	926	25.9802	189.347	2.8655	Up	7.8293e-165	3.7472e-163	--
CL5084.Contig1_AB-Unigene6127_A	578	34	213	4.2625	30.8946	2.8576	Up	4.3193e-39	6.8485e-38	--
CL3162.Contig1_AB-Unigene43079_A	885	608	3806	49.7816	360.542	2.8565	Up	0	0	--
Unigene1950_AB-Unigene23079_A	757	56	350	5.3604	38.7617	2.8542	Up	3.9669e-63	8.9136e-62	PREDICTED: hypothetical protein LOC100123194 isoform 1 [Nasonia vitripennis] >gi|345480926|ref|XP_003424247.1| PREDICTED: hypothetical protein LOC100123194 isoform 2 [Nasonia vitripennis]
Unigene23259_AB-Unigene12730_A	351	58	362	11.9737	86.4633	2.8522	Up	3.4521e-65	7.9714e-64	--
CL2276.Contig1_AB-Unigene29965_A	547	43	268	5.6963	41.075	2.8502	Up	1.1962e-48	2.2122e-47	PREDICTED: uncharacterized protein LOC101332794 [Tursiops truncatus]
CL5249.Contig2_AB-Unigene21776_A	214	13	81	4.4019	31.7323	2.8498	Up	1.033e-15	8.4892e-15	--
Unigene21336_AB-Unigene49425_A	249	13	81	3.7831	27.272	2.8498	Up	1.033e-15	8.4881e-15	--
CL3569.Contig2_AB-Unigene39383_A	748	340	2118	32.9371	237.386	2.8494	Up	0	0	PREDICTED: 2-oxo-4-hydroxy-4-carboxy-5-ureidoimidazoline decarboxylase-like [Nasonia vitripennis]
Unigene1682_AB-Unigene157_A	581	140	870	17.4607	125.538	2.8459	Up	7.3147e-154	3.3469e-152	--
Unigene1399_AB-CL3916.Contig2_A	1098	10	62	0.6599	4.7339	2.8427	Up	2.6231e-12	1.8309e-11	PREDICTED: hypothetical protein LOC100166599 [Acyrthosiphon pisum]
CL5894.Contig5_AB-CL3891.Contig1_A	315	15	93	3.4506	24.7516	2.8426	Up	8.5394e-18	7.6746e-17	PREDICTED: RNA-directed DNA polymerase from mobile element jockey-like [Acyrthosiphon pisum]
Unigene19749_AB-CL2621.Contig2_A	823	10	62	0.8805	6.3157	2.8425	Up	2.6231e-12	1.8307e-11	PREDICTED: laminin subunit alpha-like [Acyrthosiphon pisum]
Unigene22946_AB-Unigene3549_A	302	37	229	8.8778	63.571	2.8401	Up	1.1962e-41	1.9854e-40	--
Unigene1205_AB-Unigene33447_A	296	16	99	3.9168	28.0397	2.8397	Up	7.7882e-19	7.2673e-18	--
CL5530.Contig1_AB-CL3907.Contig1_A	791	109	673	9.9852	71.3295	2.8366	Up	5.0352e-119	1.8907e-117	PREDICTED: acyl-coenzyme A thioesterase 13 [Sarcophilus harrisii]
Unigene22350_AB-Unigene21044_A	201	6	37	2.163	15.4325	2.8349	Up	7.957e-08	4.0352e-07	--
CL3056.Contig2_AB-CL3757.Contig4_A	883	78	481	6.4009	45.6683	2.8348	Up	1.6323e-85	4.6634e-84	PREDICTED: similar to CG10466 CG10466-PA [Tribolium castaneum] >gi|270010180|gb|EFA06628.1| hypothetical protein TcasGA2_TC009547 [Tribolium castaneum]
Unigene20002_AB-Unigene16237_A	345	18	111	3.7806	26.9733	2.8348	Up	6.5108e-21	6.5711e-20	--
Unigene17263_AB-Unigene42084_A	3368	1279	7883	27.5174	196.223	2.8341	Up	0	0	PREDICTED: 6-phosphofructokinase-like isoform 1 [Acyrthosiphon pisum]
Unigene381_AB-Unigene19071_A	313	25	154	5.7877	41.2484	2.8333	Up	1.943e-28	2.4438e-27	uncharacterized protein LOC641418 [Danio rerio] >gi|79151784|gb|AAI08040.1| Zgc:123008 [Danio rerio]
Unigene20182_AB-Unigene40668_A	1451	257	1580	12.8344	91.2894	2.8304	Up	2.9278e-276	2.1932e-274	PREDICTED: hypothetical protein LOC100574317 [Acyrthosiphon pisum]
CL258.Contig2_AB-CL4646.Contig4_A	806	7	43	0.6293	4.4726	2.8293	Up	6.9658e-09	3.885e-08	hypothetical protein TcasGA2_TC008528 [Tribolium castaneum]
CL5232.Contig1_AB-Unigene49628_A	239	14	86	4.2446	30.1669	2.8293	Up	1.7489e-16	1.4908e-15	--
CL922.Contig2_AB-Unigene6446_A	755	7	43	0.6718	4.7748	2.8293	Up	6.9658e-09	3.8846e-08	PERIOD, isoform 1 [Apteronemobius asahinai]
Unigene15398_AB-CL5780.Contig2_A	503	7	43	1.0084	7.1669	2.8293	Up	6.9658e-09	3.8843e-08	PREDICTED: DTW domain-containing protein 1-like [Apis florea]
Unigene8301_AB-Unigene13549_A	951	178	1093	13.5628	96.3541	2.8287	Up	1.3948e-191	7.5964e-190	S1 RNA binding domain containing protein [Entamoeba histolytica HM-1:IMSS-B]
Unigene20758_AB-CL4134.Contig1_A	1080	172	1055	11.5402	81.8954	2.8271	Up	7.0629e-185	3.7332e-183	uncharacterized protein LOC662961 [Tribolium castaneum] >gi|186939599|dbj|BAG30999.1| juvenile hormone acid O-methyltransferase [Tribolium castaneum] >gi|270006469|gb|EFA02917.1| juvenile hormone acid methyltransferase [Tribolium castaneum]
CL2685.Contig1_AB-Unigene38316_A	1739	8	49	0.3333	2.3623	2.8253	Up	6.1527e-10	3.6997e-09	PREDICTED: similar to mrna (guanine-7-)methyltransferase [Tribolium castaneum]
Unigene22640_AB-Unigene8628_A	343	16	98	3.3801	23.9531	2.8251	Up	1.4504e-18	1.3389e-17	PREDICTED: high affinity cationic amino acid transporter 1-like [Acyrthosiphon pisum]
CL5094.Contig1_AB-Unigene11622_A	708	53	323	5.4244	38.2472	2.8178	Up	1.2944e-57	2.7169e-56	conserved hypothetical protein [Pediculus humanus corporis] >gi|212505780|gb|EEB10160.1| conserved hypothetical protein [Pediculus humanus corporis]
CL4455.Contig1_AB-Unigene41710_A	1560	59	359	2.7405	19.293	2.8156	Up	8.484e-64	1.9239e-62	--
Unigene11752_AB-Unigene42434_A	744	131	797	12.7587	89.8082	2.8154	Up	1.6677e-139	7.0481e-138	--
Unigene5578_AB-Unigene51096_A	263	12	73	3.3062	23.2701	2.8152	Up	3.9658e-14	3.0356e-13	--
Unigene5709_AB-Unigene11086_A	251	12	73	3.4643	24.3826	2.8152	Up	3.9658e-14	3.0352e-13	--
Unigene8679_AB-Unigene17203_A	728	63	383	6.2707	44.106	2.8143	Up	6.4195e-68	1.5307e-66	--
Unigene9256_AB-Unigene24964_A	335	257	1561	55.59	390.651	2.813	Up	3.6388e-271	2.6685e-269	vacuolar ATP synthase subunit G-like protein [Acyrthosiphon pisum] >gi|89574481|gb|ABD76371.1| vacuolar ATP synthase subunit G-like protein [Acyrthosiphon pisum] >gi|239788148|dbj|BAH70766.1| ACYPI000034 [Acyrthosiphon pisum] >gi|239788150|dbj|BAH70767.1| ACYPI000034 [Acyrthosiphon pisum] >gi|239788152|dbj|BAH70768.1| ACYPI000034 [Acyrthosiphon pisum]
Unigene19314_AB-Unigene49234_A	289	14	85	3.5103	24.6576	2.8124	Up	3.2551e-16	2.7413e-15	--
CL5705.Contig2_AB-Unigene24435_A	288	32	194	8.0513	56.4729	2.8103	Up	3.8626e-35	5.6567e-34	--
Unigene20559_AB-Unigene11430_A	355	16	97	3.2659	22.9073	2.8103	Up	2.6975e-18	2.4639e-17	PREDICTED: RNA-directed DNA polymerase from mobile element jockey-like [Acyrthosiphon pisum]
Unigene7762_AB-Unigene8813_A	1009	624	3781	44.8128	314.156	2.8095	Up	0	0	Sparc [Schistocerca gregaria]
CL5424.Contig2_AB-CL7185.Contig1_A	240	18	109	5.4346	38.0755	2.8086	Up	2.2519e-20	2.2283e-19	unnamed protein product [Tribolium castaneum]
CL5871.Contig2_AB-Unigene563_A	541	21	127	2.8127	19.6805	2.8067	Up	1.736e-23	1.9106e-22	PREDICTED: islet cell autoantigen 1-like [Bombus impatiens]
CL5418.Contig1_AB-Unigene21564_A	233	23	139	7.1529	50.0138	2.8057	Up	1.4678e-25	1.713e-24	--
Unigene23496_AB-Unigene44628_A	358	45	271	9.1083	63.4625	2.8007	Up	2.714e-48	4.9864e-47	--
CL2027.Contig1_AB-CL3769.Contig1_A	795	179	1077	16.3153	113.574	2.7993	Up	1.0214e-186	5.4378e-185	farnesoic acid O-methyltransferase [Daphnia pulex]
CL4011.Contig3_AB-CL3467.Contig1_A	364	64	385	12.7405	88.6727	2.7991	Up	7.056e-68	1.6804e-66	--
Unigene22400_AB-Unigene32941_A	1025	88	529	6.2211	43.2676	2.798	Up	1.3694e-92	4.2063e-91	--
Unigene18478_AB-Unigene31729_A	1787	190	1141	7.7044	53.5293	2.7966	Up	1.7208e-197	9.5922e-196	PREDICTED: similar to microtubule binding protein [Tribolium castaneum]
CL3268.Contig1_AB-CL176.Contig1_A	637	205	1231	23.3197	162.013	2.7965	Up	6.5641e-213	3.9129e-211	--
CL1798.Contig2_AB-Unigene43935_A	862	4	24	0.3362	2.3342	2.7955	Up	2.032e-05	7.9662e-05	GE10810 [Drosophila yakuba] >gi|194185355|gb|EDW98966.1| GE10810 [Drosophila yakuba]
Unigene17117_AB-Unigene54386_A	235	5	30	1.5417	10.7025	2.7954	Up	1.7235e-06	7.6755e-06	--
CL4246.Contig2_AB-Unigene33533_A	898	12	72	0.9683	6.7218	2.7953	Up	7.376e-14	5.5711e-13	Mki67 protein [Xenopus laevis]
CL4357.Contig2_AB-Unigene7865_A	212	13	78	4.4434	30.8453	2.7953	Up	6.6704e-15	5.2762e-14	--
CL5173.Contig2_AB-Unigene29250_A	347	18	108	3.7588	26.0931	2.7953	Up	4.1803e-20	4.0989e-19	hypothetical protein TcasGA2_TC009928 [Tribolium castaneum]
Unigene20792_AB-Unigene15166_A	256	7	42	1.9814	13.7543	2.7953	Up	1.3006e-08	7.0982e-08	--
Unigene22427_AB-Unigene16666_A	359	19	114	3.835	26.622	2.7953	Up	3.8274e-21	3.8846e-20	--
Unigene35_AB-Unigene4624_A	312	9	54	2.0902	14.5101	2.7953	Up	1.0197e-10	6.451e-10	--
Unigene9624_AB-Unigene4314_A	208	5	30	1.7419	12.0917	2.7953	Up	1.7235e-06	7.6749e-06	--
Unigene1755_AB-CL2292.Contig3_A	256	3	18	0.8492	5.8947	2.7952	Up	0.00024611	0.00082773	GA14724 [Drosophila pseudoobscura pseudoobscura] >gi|198132043|gb|EAL28047.2| GA14724 [Drosophila pseudoobscura pseudoobscura]
Unigene24044_AB-CL948.Contig2_A	462	4	24	0.6274	4.3551	2.7952	Up	2.032e-05	7.9635e-05	hypothetical protein BRAFLDRAFT_66468 [Branchiostoma floridae] >gi|229282591|gb|EEN53340.1| hypothetical protein BRAFLDRAFT_66468 [Branchiostoma floridae]
CL1274.Contig2_AB-Unigene34609_A	945	1253	7480	96.0789	663.591	2.788	Up	0	0	--
Unigene22963_AB-Unigene28748_A	266	27	161	7.3551	50.7428	2.7864	Up	3.6404e-29	4.6933e-28	leptin receptor-like protein [Rhodnius prolixus]
Unigene23871_AB-Unigene32438_A	264	18	107	4.9406	33.979	2.7819	Up	7.7503e-20	7.5123e-19	--
CL3055.Contig2_AB-Unigene38186_A	900	105	624	8.4539	58.1263	2.7815	Up	3.2438e-108	1.128e-106	GTP-binding protein Rheb [Nilaparvata lugens]
Unigene7333_AB-Unigene12536_A	328	51	303	11.2669	77.4461	2.7811	Up	2.0645e-53	4.1106e-52	--
CL1431.Contig1_AB-Unigene9885_A	243	12	71	3.5784	24.4953	2.7751	Up	1.3693e-13	1.0217e-12	PREDICTED: chymotrypsin-1 [Nasonia vitripennis]
Unigene1371_AB-Unigene8820_A	236	11	65	3.3775	23.0904	2.7733	Up	1.5197e-12	1.0755e-11	--
CL50.Contig26_AB-Unigene49479_A	338	18	106	3.8589	26.2918	2.7684	Up	1.435e-19	1.3735e-18	conserved hypothetical protein [Pediculus humanus corporis] >gi|212506248|gb|EEB10519.1| conserved hypothetical protein [Pediculus humanus corporis]
Unigene22459_AB-Unigene21311_A	201	26	153	9.3732	63.8155	2.7673	Up	1.3501e-27	1.6622e-26	--
Unigene23376_AB-Unigene3395_A	1007	100	588	7.1958	48.9529	2.7662	Up	1.7908e-101	5.8691e-100	ankyrin repeat protein [Trichomonas vaginalis G3]
CL1705.Contig1_AB-Unigene33627_A	319	23	135	5.2245	35.4792	2.7636	Up	1.7265e-24	1.9598e-23	--
CL4454.Contig1_AB-Unigene22466_A	689	53	311	5.574	37.8418	2.7632	Up	2.0828e-54	4.2063e-53	hypothetical protein SINV_08289 [Solenopsis invicta]
CL4978.Contig1_AB-Unigene24662_A	1263	15	88	0.8606	5.8413	2.7629	Up	1.8894e-16	1.6078e-15	PREDICTED: DNA polymerase epsilon catalytic subunit A-like isoform 1 [Acyrthosiphon pisum]
Unigene24486_AB-Unigene46699_A	529	58	340	7.9448	53.8833	2.7618	Up	2.6996e-59	5.7768e-58	PREDICTED: hypothetical protein LOC100117171 [Nasonia vitripennis]
Unigene1682_AB-Unigene24107_A	320	63	369	14.2659	96.6734	2.7605	Up	3.5116e-64	8.012e-63	--
CL3757.Contig1_AB-Unigene22340_A	414	33	193	5.7759	39.083	2.7584	Up	2.6565e-34	3.8177e-33	--
Unigene1769_AB-CL2006.Contig2_A	3442	84	491	1.7684	11.9592	2.7576	Up	9.6502e-85	2.7346e-83	hypothetical protein BRAFLDRAFT_125037 [Branchiostoma floridae] >gi|229294987|gb|EEN65635.1| hypothetical protein BRAFLDRAFT_125037 [Branchiostoma floridae]
Unigene20866_AB-Unigene29802_A	740	102	594	9.988	67.2954	2.7522	Up	6.1516e-102	2.0295e-100	--
Unigene22528_AB-Unigene46385_A	309	22	128	5.1591	34.7282	2.7509	Up	3.4677e-23	3.7764e-22	--
Unigene350_AB-Unigene9188_A	334	11	64	2.3865	16.0644	2.7509	Up	2.8164e-12	1.9619e-11	PREDICTED: hypothetical protein LOC100119694 [Nasonia vitripennis]
CL2759.Contig1_AB-CL1908.Contig1_A	319	27	157	6.1331	41.261	2.7501	Up	4.2482e-28	5.2983e-27	--
Unigene5692_AB-Unigene11292_A	284	16	93	4.0824	27.4533	2.7495	Up	3.182e-17	2.7961e-16	--
CL2424.Contig1_AB-Unigene11958_A	712	73	424	7.4294	49.9248	2.7484	Up	3.7508e-73	9.5058e-72	--
Unigene17787_AB-Unigene22255_A	368	25	145	4.9227	33.0332	2.7464	Up	4.9924e-26	5.9151e-25	--
Unigene14191_AB-Unigene34768_A	1187	5328	30809	325.254	2175.99	2.742	Up	0	0	PREDICTED: hypothetical protein LOC100167132 [Acyrthosiphon pisum]
Unigene18819_AB-Unigene35222_A	246	9	52	2.651	17.7214	2.7409	Up	3.5146e-10	2.1496e-09	PREDICTED: uncharacterized protein LOC101063626 [Takifugu rubripes]
Unigene313_AB-Unigene862_A	743	42	242	4.0961	27.3059	2.7369	Up	2.8814e-42	4.8366e-41	PREDICTED: disintegrin and metalloproteinase domain-containing protein 10-like [Bombus impatiens]
Unigene11949_AB-Unigene41924_A	279	20	115	5.1944	34.5561	2.7339	Up	7.5861e-21	7.6355e-20	--
Unigene1553_AB-Unigene11413_A	266	12	69	3.2689	21.7469	2.7339	Up	4.6922e-13	3.411e-12	--
Unigene17599_AB-Unigene11387_A	200	4	23	1.4492	9.6411	2.7339	Up	3.7996e-05	0.00014407	--
CL2952.Contig3_AB-Unigene34802_A	634	4	23	0.4572	3.0414	2.7338	Up	3.7996e-05	0.00014409	viral A-type inclusion protein [Trichomonas vaginalis G3]
CL1491.Contig1_AB-Unigene3421_A	1362	279	1602	14.8435	98.6089	2.7319	Up	1.4421e-269	1.0524e-267	hypothetical protein TcasGA2_TC003145 [Tribolium castaneum]
Unigene23923_AB-Unigene41475_A	369	143	821	28.0814	186.529	2.7317	Up	4.5302e-139	1.9105e-137	--
CL2276.Contig3_AB-CL1300.Contig1_A	241	11	63	3.3074	21.9156	2.7282	Up	5.2085e-12	3.5691e-11	--
CL1012.Contig1_AB-Unigene30619_A	343	77	440	16.2669	107.545	2.7249	Up	3.7499e-75	9.6563e-74	--
Unigene1967_AB-Unigene53753_A	276	7	40	1.8378	12.1501	2.7249	Up	4.4926e-08	2.332e-07	--
Unigene17017_AB-Unigene46490_A	951	83	474	6.3242	41.7858	2.7241	Up	8.4599e-81	2.3005e-79	--
CL2848.Contig2_AB-Unigene1496_A	593	69	394	8.4315	55.7022	2.7239	Up	1.9102e-67	4.522e-66	--
CL1258.Contig3_AB-Unigene12220_A	556	57	325	7.4286	49.0049	2.7218	Up	7.0371e-56	1.4468e-54	PREDICTED: probable cytosolic iron-sulfur protein assembly protein Ciao1-like [Apis florea]
Unigene17097_AB-Unigene33254_A	377	1284	7312	246.793	1626.02	2.72	Up	0	0	--
Unigene23056_AB-Unigene42030_A	482	1921	10917	288.795	1898.83	2.717	Up	0	0	--
Unigene16444_AB-Unigene2747_A	1027	160	909	11.2891	74.2034	2.7166	Up	7.5577e-153	3.4368e-151	sucrase precursor [Acyrthosiphon pisum] >gi|81159208|gb|ABB55878.1| sucrase [Acyrthosiphon pisum]
CL3304.Contig2_AB-Unigene44599_A	1996	12	68	0.4356	2.8561	2.713	Up	8.6603e-13	6.2087e-12	ATP-binding cassette subfamily E, member 1 [Pediculus humanus corporis] >gi|212507357|gb|EEB11313.1| ATP-binding cassette subfamily E, member 1 [Pediculus humanus corporis]
CL1760.Contig1_AB-Unigene38964_A	239	9	51	2.7287	17.8897	2.7128	Up	6.5001e-10	3.9046e-09	--
CL4778.Contig2_AB-Unigene54891_A	238	6	34	1.8268	11.9766	2.7128	Up	5.1478e-07	2.4223e-06	--
Unigene13941_AB-Unigene41464_A	302	12	68	2.8793	18.877	2.7128	Up	8.6603e-13	6.2072e-12	--
Unigene21898_AB-CL4622.Contig1_A	209	9	51	3.1204	20.4576	2.7128	Up	6.5001e-10	3.9038e-09	--
Unigene23465_AB-Unigene21365_A	632	9	51	1.0319	6.7652	2.7128	Up	6.5001e-10	3.903e-09	--
Unigene20209_AB-Unigene30779_A	643	633	3576	71.3348	466.248	2.7084	Up	0	0	--
Unigene11893_AB-Unigene29157_A	1226	145	819	8.5701	56.0046	2.7082	Up	1.9657e-137	8.2195e-136	PREDICTED: constitutive coactivator of peroxisome proliferator-activated receptor gamma, partial [Sarcophilus harrisii]
CL5004.Contig2_AB-Unigene38483_A	228	62	350	19.7045	128.696	2.7074	Up	1.0389e-59	2.2402e-58	axoneme-associated protein mst101, putative [Entamoeba invadens IP1] >gi|440295206|gb|ELP88119.1| axoneme-associated protein mst101, putative [Entamoeba invadens IP1]
CL1117.Contig1_AB-Unigene8954_A	279	14	79	3.6361	23.7385	2.7068	Up	1.3081e-14	1.0203e-13	--
CL304.Contig3_AB-CL3247.Contig3_A	265	19	107	5.1954	33.8508	2.7039	Up	2.8043e-19	2.6616e-18	--
Unigene16818_AB-Unigene1176_A	347	19	107	3.9676	25.8514	2.7039	Up	2.8043e-19	2.6611e-18	--
CL1535.Contig2_AB-Unigene11480_A	278	16	90	4.1705	27.1412	2.7022	Up	1.9941e-16	1.6925e-15	conserved hypothetical protein [Pediculus humanus corporis] >gi|212517890|gb|EEB19719.1| conserved hypothetical protein [Pediculus humanus corporis]
CL1510.Contig2_AB-Unigene25162_A	508	47	264	6.7041	43.5683	2.7002	Up	2.6089e-45	4.5884e-44	--
Unigene19682_AB-Unigene44839_A	218	13	73	4.3211	28.0735	2.6997	Up	1.4425e-13	1.0754e-12	GF12150 [Drosophila ananassae] >gi|190620530|gb|EDV36054.1| GF12150 [Drosophila ananassae]
CL914.Contig1_AB-Unigene53046_A	233	5	28	1.555	10.0747	2.6958	Up	5.9759e-06	2.4969e-05	--
Unigene20865_AB-Unigene29229_A	200	37	207	13.4054	86.7703	2.6944	Up	8.7146e-36	1.2928e-34	--
Unigene22728_AB-CL7059.Contig1_A	222	61	341	19.9107	128.775	2.6932	Up	6.8532e-58	1.4441e-56	--
Unigene23187_AB-Unigene50875_A	336	17	95	3.6662	23.7036	2.6927	Up	3.3469e-17	2.9376e-16	ER degradation-enhancing alpha-mannosidase-like 2 [Crassostrea gigas]
Unigene21751_AB-Unigene22550_A	487	41	229	6.1005	39.4219	2.692	Up	2.1867e-39	3.483e-38	--
CL4869.Contig1_AB-Unigene50394_A	322	12	67	2.7004	17.4441	2.6915	Up	1.5951e-12	1.1275e-11	--
Unigene21489_AB-Unigene24219_A	249	12	67	3.4921	22.5583	2.6915	Up	1.5951e-12	1.1269e-11	--
CL4010.Contig1_AB-Unigene44758_A	1198	150	837	9.0728	58.5732	2.6906	Up	2.043e-139	8.628e-138	PREDICTED: hypothetical protein LOC100742403 [Bombus impatiens]
Unigene14794_AB-Unigene40745_A	374	45	251	8.7187	56.2643	2.69	Up	5.5117e-43	9.3819e-42	--
Unigene19207_AB-Unigene14942_A	215	7	39	2.3592	15.2075	2.6884	Up	8.3093e-08	4.1988e-07	--
Unigene50_AB-Unigene6194_A	469	35	195	5.4076	34.8572	2.6884	Up	1.0105e-33	1.4335e-32	innexin [Danaus plexippus]
CL5080.Contig1_AB-Unigene9319_A	809	2221	12348	198.934	1279.61	2.6853	Up	0	0	glutathione S transferase class delta variant 1 [Periplaneta americana] >gi|359326559|gb|AEV23868.1| glutathione S transferase class delta variant 2 [Periplaneta americana]
CL244.Contig1_AB-CL536.Contig3_A	573	43	239	5.4378	34.9682	2.6849	Up	6.356e-41	1.0386e-39	AGAP001065-PA [Anopheles gambiae str. PEST] >gi|347965065|ref|XP_003437197.1| AGAP001065-PB [Anopheles gambiae str. PEST] >gi|347965067|ref|XP_003437198.1| AGAP001065-PC [Anopheles gambiae str. PEST] >gi|347965069|ref|XP_003437199.1| AGAP001065-PD [Anopheles gambiae str. PEST] >gi|347965071|ref|XP_003437200.1| AGAP001065-PE [Anopheles gambiae str. PEST] >gi|347965073|ref|XP_003437201.1| AGAP00106…
CL2541.Contig1_AB-Unigene33219_A	403	2218	12326	398.809	2564.18	2.6847	Up	0	0	--
CL2999.Contig3_AB-Unigene45966_A	939	54	300	4.1671	26.7847	2.6843	Up	6.0468e-51	1.1547e-49	Erlin-1 [Acromyrmex echinatior]
Unigene23337_AB-Unigene45383_A	558	251	1394	32.5948	209.44	2.6838	Up	2.7674e-230	1.7632e-228	--
Unigene21994_AB-Unigene26402_A	442	69	383	11.3119	72.6452	2.683	Up	1.5041e-64	3.4491e-63	Inositol monophosphatase [Acromyrmex echinatior]
CL2616.Contig1_AB-CL1536.Contig3_A	2263	20	111	0.6404	4.1122	2.6829	Up	8.6759e-20	8.3889e-19	PREDICTED: spectrin beta chain-like isoform 2 [Acyrthosiphon pisum]
Unigene19752_AB-Unigene42851_A	343	42	233	8.8729	56.9498	2.6822	Up	6.8272e-40	1.1002e-38	--
Unigene22278_AB-Unigene31589_A	955	84	466	6.3736	40.9085	2.6822	Up	3.8314e-78	1.0126e-76	PREDICTED: LOW QUALITY PROTEIN: glucose-6-phosphate 1-dehydrogenase [Nasonia vitripennis]
Unigene14622_AB-Unigene49117_A	421	22	122	3.7866	24.2945	2.6817	Up	1.3451e-21	1.3871e-20	hypothetical protein BRAFLDRAFT_194186 [Branchiostoma floridae] >gi|229283538|gb|EEN54278.1| hypothetical protein BRAFLDRAFT_194186 [Branchiostoma floridae]
CL2793.Contig3_AB-Unigene16496_A	413	11	61	1.93	12.3826	2.6816	Up	1.7697e-11	1.1753e-10	Cadherin-23 precursor, putative [Pediculus humanus corporis] >gi|212515039|gb|EEB17246.1| Cadherin-23 precursor, putative [Pediculus humanus corporis]
Unigene16538_AB-Unigene37243_A	1903	722	4002	27.492	176.307	2.681	Up	0	0	hypothetical protein AND_14241 [Anopheles darlingi]
CL3348.Contig2_AB-CL5279.Contig1_A	848	17	94	1.4527	9.2931	2.6774	Up	6.1442e-17	5.3265e-16	phosphatidylethanolamine-binding protein [Aedes aegypti]
Unigene23677_AB-CL6020.Contig2_A	2886	44	243	1.1048	7.059	2.6757	Up	1.983e-41	3.2775e-40	hypothetical protein KGM_17144 [Danaus plexippus]
CL236.Contig1_AB-Unigene528_A	376	157	865	30.2566	192.867	2.6723	Up	6.15e-143	2.6502e-141	putative vacuolar ATP synthase proteolipid subunit [Maconellicoccus hirsutus]
CL1183.Contig2_AB-CL5484.Contig2_A	329	121	666	26.6501	169.711	2.6709	Up	2.0739e-110	7.3629e-109	--
Unigene16536_AB-Unigene36284_A	868	345	1898	28.801	183.319	2.6702	Up	0	0	mevalonate kinase [Bombyx mori] >gi|146424698|dbj|BAF62109.1| mevalonate kinase [Bombyx mori]
CL119.Contig6_AB-Unigene51927_A	274	10	55	2.6446	16.8284	2.6698	Up	1.971e-10	1.2228e-09	--
CL2499.Contig1_AB-Unigene52235_A	327	10	55	2.216	14.1009	2.6698	Up	1.971e-10	1.2226e-09	--
Unigene10276_AB-Unigene53329_A	216	6	33	2.0128	12.8083	2.6698	Up	9.5212e-07	4.3538e-06	Methyltransferase-like protein 11A [Camponotus floridanus]
Unigene21929_AB-Unigene4198_A	267	8	44	2.1711	13.8157	2.6698	Up	1.3501e-08	7.3542e-08	--
Unigene7978_AB-Unigene53263_A	274	8	44	2.1157	13.4627	2.6698	Up	1.3501e-08	7.3529e-08	PREDICTED: transmembrane protein 63A-like [Acyrthosiphon pisum]
CL5277.Contig1_AB-CL2705.Contig1_A	733	59	324	5.8325	37.0571	2.6676	Up	1.6084e-54	3.2549e-53	--
CL6073.Contig2_AB-CL2470.Contig1_A	225	23	126	7.4072	46.9482	2.6641	Up	4.1577e-22	4.368e-21	--
Unigene21629_AB-Unigene37867_A	737	97	530	9.537	60.2891	2.6603	Up	7.6503e-88	2.2385e-86	--
Unigene22288_AB-Unigene52156_A	245	9	49	2.6619	16.7672	2.6551	Up	2.2054e-09	1.2738e-08	--
CL602.Contig2_AB-CL247.Contig2_A	1456	43	234	2.14	13.4736	2.6545	Up	1.2984e-39	2.0804e-38	hypothetical protein DAPPUDRAFT_305327 [Daphnia pulex]
CL6114.Contig1_AB-Unigene39634_A	407	109	592	19.4062	121.943	2.6516	Up	1.4644e-97	4.6652e-96	--
CL2357.Contig2_AB-Unigene15552_A	559	21	114	2.7222	17.0971	2.6509	Up	4.8975e-20	4.7863e-19	PREDICTED: discoidin domain-containing receptor 2-like isoform 1 [Apis mellifera]
CL4008.Contig1_AB-CL2908.Contig2_A	302	7	38	1.6796	10.5489	2.6509	Up	1.5316e-07	7.5511e-07	PREDICTED: NADPH-dependent diflavin oxidoreductase 1-like [Acyrthosiphon pisum]
Unigene21111_AB-Unigene11193_A	217	28	152	9.3499	58.7238	2.6509	Up	3.1333e-26	3.7394e-25	--
CL2473.Contig1_AB-Unigene31860_A	1968	231	1251	8.5054	53.2921	2.6475	Up	9.4634e-204	5.4653e-202	PREDICTED: copia protein-like [Acyrthosiphon pisum]
CL6006.Contig2_AB-CL3676.Contig1_A	204	63	341	22.3779	140.138	2.6467	Up	8.3087e-57	1.7299e-55	--
Unigene23607_AB-Unigene2359_A	654	112	606	12.4093	77.6829	2.6462	Up	1.3404e-99	4.3306e-98	--
Unigene20842_AB-Unigene21014_A	536	124	670	16.7635	104.795	2.6442	Up	7.7578e-110	2.7476e-108	PREDICTED: selenoprotein M-like [Megachile rotundata]
CL2253.Contig1_AB-Unigene46281_A	368	40	216	7.8763	49.2081	2.6433	Up	1.6028e-36	2.4178e-35	Translation initiation factor IF-2 [Columba livia]
CL608.Contig1_AB-CL4419.Contig4_A	236	5	27	1.5352	9.5914	2.6433	Up	1.1053e-05	4.4714e-05	--
Unigene12435_AB-Unigene24916_A	405	10	54	1.7892	11.1781	2.6433	Up	3.6182e-10	2.2088e-09	beta-1,3-glucan recognition protein 4a [Anasa tristis]
Unigene767_AB-Unigene54496_A	218	5	27	1.662	10.3834	2.6433	Up	1.1053e-05	4.4711e-05	--
Unigene20484_AB-Unigene39507_A	312	18	97	4.1805	26.0644	2.6403	Up	3.4523e-17	3.0278e-16	PREDICTED: plancitoxin-1-like isoform 1 [Nasonia vitripennis]
CL2629.Contig2_AB-Unigene42532_A	323	13	70	2.9164	18.1688	2.6392	Up	8.916e-13	6.3797e-12	PREDICTED: putative nuclease HARBI1-like [Acyrthosiphon pisum]
CL2162.Contig1_AB-CL6059.Contig1_A	506	84	452	12.0292	74.8891	2.6382	Up	1.741e-74	4.46e-73	PREDICTED: similar to AGAP010510-PA [Tribolium castaneum] >gi|270010216|gb|EFA06664.1| hypothetical protein TcasGA2_TC009590 [Tribolium castaneum]
CL3643.Contig4_AB-Unigene15555_A	200	8	43	2.8985	18.0247	2.6366	Up	2.4818e-08	1.3157e-07	--
CL3925.Contig2_AB-Unigene32038_A	1246	38	204	2.2099	13.726	2.6349	Up	1.8454e-34	2.6585e-33	Omega-amidase NIT2 [Zootermopsis nevadensis]
Unigene23368_AB-Unigene2683_A	1305	170	912	9.4395	58.5888	2.6338	Up	3.3706e-148	1.4938e-146	PREDICTED: N-acetylgalactosaminyltransferase 7-like [Megachile rotundata]
Unigene11550_AB-Unigene6995_A	1320	132	708	7.2462	44.9666	2.6336	Up	1.9034e-115	6.9663e-114	Serine/threonine-protein phosphatase alpha-1 isoform [Camponotus floridanus]
Unigene13474_AB-Unigene47620_A	314	11	59	2.5385	15.7526	2.6335	Up	5.9577e-11	3.8258e-10	--
CL4083.Contig1_AB-Unigene51457_A	332	14	75	3.0556	18.9389	2.6318	Up	1.4816e-13	1.104e-12	--
Unigene10890_AB-Unigene9552_A	324	14	75	3.1311	19.4065	2.6318	Up	1.4816e-13	1.1038e-12	--
Unigene16718_AB-Unigene23540_A	1109	101	540	6.5993	40.8219	2.629	Up	2.6401e-88	7.7558e-87	PREDICTED: protein-cysteine N-palmitoyltransferase porcupine-like [Strongylocentrotus purpuratus]
CL4466.Contig3_AB-Unigene47120_A	304	18	96	4.2905	26.4745	2.6254	Up	6.3026e-17	5.4614e-16	--
Unigene15169_AB-Unigene51616_A	303	9	48	2.1523	13.281	2.6254	Up	4.0451e-09	2.2921e-08	PREDICTED: protein piwi-like [Nasonia vitripennis]
Unigene17353_AB-Unigene51052_A	377	12	64	2.3065	14.2321	2.6254	Up	9.8402e-12	6.628e-11	--
Unigene21469_AB-Unigene17214_A	258	18	96	5.0555	31.1948	2.6254	Up	6.3026e-17	5.4606e-16	--
CL4530.Contig1_AB-Unigene36754_A	481	64	340	9.6415	59.2604	2.6197	Up	5.1551e-56	1.0625e-54	homeodomain transcription factor Prothoraxless [Tribolium castaneum] >gi|270002803|gb|EEZ99250.1| antennapedia [Tribolium castaneum]
Unigene23324_AB-Unigene31293_A	850	174	924	14.8333	91.1347	2.6192	Up	3.459e-149	1.5468e-147	PREDICTED: similar to sorting nexin isoform 1 [Tribolium castaneum] >gi|270009518|gb|EFA05966.1| hypothetical protein TcasGA2_TC008785 [Tribolium castaneum]
CL5604.Contig2_AB-Unigene38801_A	650	55	292	6.1314	37.6617	2.6188	Up	2.5532e-48	4.6969e-47	PREDICTED: ras-related C3 botulinum toxin substrate 1-like [Oryzias latipes]
Unigene18661_AB-Unigene42745_A	664	370	1964	40.3778	247.973	2.6185	Up	0	0	--
CL4252.Contig1_AB-Unigene17672_A	255	13	69	3.6941	22.685	2.6184	Up	1.6296e-12	1.151e-11	PREDICTED: alpha-1,3-mannosyl-glycoprotein 2-beta-N-acetylglucosaminyltransferase-like [Megachile rotundata]
Unigene8545_AB-Unigene49369_A	404	23	122	4.1253	25.3168	2.6175	Up	4.6174e-21	4.6761e-20	hypothetical protein TcasGA2_TC009928 [Tribolium castaneum]
Unigene18848_AB-Unigene40001_A	852	2155	11425	183.28	1124.21	2.6168	Up	0	0	calreticulin [Papilio xuthus]
Unigene22851_AB-Unigene22227_A	300	20	106	4.8308	29.6221	2.6163	Up	1.7713e-18	1.6294e-17	--
Unigene22210_AB-Unigene21212_A	481	99	524	14.9142	91.3307	2.6144	Up	3.2511e-85	9.2348e-84	--
CL1250.Contig1_AB-Unigene19396_A	775	24	127	2.244	13.7383	2.6141	Up	7.7747e-22	8.092e-21	--
CL422.Contig1_AB-Unigene42679_A	231	124	656	38.8972	238.08	2.6137	Up	3.3495e-106	1.1472e-104	--
Unigene19198_AB-Unigene40541_A	771	105	555	9.8683	60.3489	2.6125	Up	4.469e-90	1.3387e-88	Vacuolar protein sorting-associated protein 35 [Harpegnathos saltator]
Unigene23450_AB-Unigene35436_A	511	21	111	2.9779	18.211	2.6124	Up	2.9737e-19	2.8179e-18	--
CL3288.Contig1_AB-Unigene43555_A	1841	450	2375	17.712	108.153	2.6103	Up	0	0	AGAP004775-PA [Anopheles gambiae str. PEST] >gi|158297881|ref|XP_318039.3| AGAP004775-PB [Anopheles gambiae str. PEST] >gi|157014539|gb|EDO63501.1| AGAP004775-PA [Anopheles gambiae str. PEST] >gi|157014540|gb|EAA13255.4| AGAP004775-PB [Anopheles gambiae str. PEST]
CL3030.Contig1_AB-Unigene27228_A	751	80	422	7.719	47.1089	2.6095	Up	8.0602e-69	1.9414e-67	AGAP005824-PA [Anopheles gambiae str. PEST] >gi|116126637|gb|EAA11926.4| AGAP005824-PA [Anopheles gambiae str. PEST]
Unigene19080_AB-Unigene1416_A	566	11	58	1.4083	8.591	2.6089	Up	1.0892e-10	6.8802e-10	--
Unigene23270_AB-Unigene37239_A	209	11	58	3.8138	23.2655	2.6089	Up	1.0892e-10	6.8794e-10	PREDICTED: uncharacterized protein LOC100875657 [Megachile rotundata]
CL4865.Contig1_AB-Unigene13987_A	269	15	79	4.0406	24.621	2.6072	Up	4.499e-14	3.4296e-13	PREDICTED: RNA-binding protein squid-like [Acyrthosiphon pisum]
CL3056.Contig3_AB-CL3757.Contig1_A	1047	354	1864	24.4999	149.255	2.6069	Up	2.0831e-297	1.6885e-295	PREDICTED: similar to CG10466 CG10466-PA [Tribolium castaneum] >gi|270010180|gb|EFA06628.1| hypothetical protein TcasGA2_TC009547 [Tribolium castaneum]
CL3799.Contig2_AB-Unigene54970_A	243	8	42	2.3856	14.4902	2.6027	Up	4.5473e-08	2.3587e-07	p38 mitogen activated protein kinase [Bemisia tabaci]
Unigene20274_AB-Unigene4009_A	279	12	63	3.1166	18.9307	2.6027	Up	1.7967e-11	1.1919e-10	--
Unigene21804_AB-Unigene35055_A	231	8	42	2.5095	15.2429	2.6027	Up	4.5473e-08	2.3583e-07	--
CL534.Contig1_AB-Unigene3808_A	313	8	42	1.8521	11.2496	2.6026	Up	4.5473e-08	2.3585e-07	PREDICTED: hypothetical protein LOC100119111 [Nasonia vitripennis]
CL4339.Contig2_AB-Unigene38685_A	213	53	278	18.0304	109.42	2.6014	Up	9.5847e-46	1.6973e-44	--
CL5512.Contig2_AB-Unigene7232_A	654	26	136	2.8807	17.4338	2.5974	Up	4.0139e-23	4.3584e-22	conserved hypothetical protein [Pediculus humanus corporis] >gi|212506816|gb|EEB10918.1| conserved hypothetical protein [Pediculus humanus corporis]
Unigene22484_AB-Unigene22477_A	954	119	620	9.0387	54.4846	2.5917	Up	1.594e-99	5.147e-98	PREDICTED: hypothetical protein LOC100636468 [Amphimedon queenslandica]
CL3096.Contig1_AB-CL4437.Contig2_A	853	5	26	0.4247	2.5554	2.589	Up	2.0345e-05	7.9724e-05	PREDICTED: hypothetical protein LOC100569507 [Acyrthosiphon pisum]
Unigene16432_AB-CL1680.Contig1_A	937	15	78	1.16	6.9789	2.5889	Up	8.1908e-14	6.1715e-13	ADP-ribosylation factor-like protein 8B-A [Danio rerio] >gi|82237378|sp|Q6NZW8.1|AR8BA_DANRE RecName: Full=ADP-ribosylation factor-like protein 8B-A >gi|41944557|gb|AAH65942.1| ADP-ribosylation factor-like 8Ba [Danio rerio]
CL452.Contig12_AB-CL5502.Contig3_A	539	5	26	0.6722	4.044	2.5888	Up	2.0345e-05	7.9709e-05	Phosphatidylethanolamine-binding protein-like protein F40A3.3 [Cerapachys biroi]
Unigene24027_AB-Unigene45253_A	438	36	187	5.9558	35.793	2.5873	Up	4.2062e-31	5.6669e-30	--
CL1347.Contig2_AB-CL3977.Contig1_A	1334	27	140	1.4666	8.7984	2.5848	Up	1.2283e-23	1.3566e-22	PREDICTED: venom dipeptidyl peptidase 4-like [Megachile rotundata]
CL2065.Contig4_AB-Unigene46959_A	251	27	140	7.7947	46.7611	2.5847	Up	1.2283e-23	1.3564e-22	PREDICTED: KRAB-A domain-containing protein 2 [Tursiops truncatus]
CL5528.Contig2_AB-Unigene40174_A	1262	27	140	1.5503	9.3003	2.5847	Up	1.2283e-23	1.3561e-22	--
CL4880.Contig2_AB-CL521.Contig3_A	404	17	88	3.0491	18.2613	2.5823	Up	2.2744e-15	1.8388e-14	PREDICTED: ketosamine-3-kinase-like [Metaseiulus occidentalis]
Unigene14015_AB-Unigene14587_A	244	17	88	5.0486	30.2359	2.5823	Up	2.2744e-15	1.8386e-14	--
Unigene18150_AB-Unigene17661_A	823	57	295	5.0186	30.0506	2.582	Up	4.7827e-48	8.7492e-47	PREDICTED: protein cueball-like [Acyrthosiphon pisum]
Unigene22284_AB-Unigene32599_A	537	58	300	7.8264	46.8358	2.5812	Up	8.1388e-49	1.5094e-47	--
CL1428.Contig2_AB-Unigene23660_A	848	1962	10147	167.653	1003.17	2.581	Up	0	0	--
Unigene21634_AB-CL1102.Contig2_A	371	6	31	1.1719	7.0052	2.5796	Up	3.2174e-06	1.3899e-05	--
CL3150.Contig1_AB-Unigene40116_A	569	44	227	5.6034	33.446	2.5775	Up	2.8732e-37	4.3991e-36	PREDICTED: similar to ATP-binding cassette sub-family A member 3 [Tribolium castaneum]
CL17.Contig2_AB-Unigene26212_A	271	13	67	3.476	20.727	2.576	Up	5.4088e-12	3.7012e-11	--
Unigene18975_AB-Unigene7103_A	258	26	134	7.3023	43.5427	2.576	Up	1.3214e-22	1.4133e-21	--
Unigene20203_AB-Unigene39270_A	612	195	1005	23.0883	137.672	2.576	Up	4.3309e-159	2.0254e-157	PREDICTED: similar to LOC398543 protein [Tribolium castaneum]
CL3643.Contig1_AB-Unigene36992_A	575	100	514	12.602	74.9421	2.5721	Up	4.1219e-82	1.1386e-80	--
Unigene19431_AB-CL4482.Contig2_A	710	15	77	1.5309	9.0921	2.5702	Up	1.4883e-13	1.1086e-12	--
CL1492.Contig1_AB-CL3394.Contig1_A	502	31	159	4.4747	26.5536	2.569	Up	1.8057e-26	2.1659e-25	hypothetical protein TcasGA2_TC004339 [Tribolium castaneum]
Unigene729_AB-Unigene1260_A	398	93	477	16.932	100.477	2.569	Up	3.1858e-76	8.3195e-75	PREDICTED: hypothetical protein LOC100575822 [Acyrthosiphon pisum]
CL5968.Contig3_AB-Unigene22529_A	514	16	82	2.2556	13.3746	2.5679	Up	2.4765e-14	1.9131e-13	--
Unigene5565_AB-Unigene26307_A	426	97	497	16.4995	97.8087	2.5675	Up	2.7042e-79	7.2306e-78	--
Unigene20668_AB-Unigene6423_A	1115	111	568	7.2137	42.7075	2.5657	Up	2.683e-90	8.0574e-89	PREDICTED: similar to ethanolamine-phosphate cytidylyltransferase [Tribolium castaneum] >gi|270003752|gb|EFA00200.1| hypothetical protein TcasGA2_TC003025 [Tribolium castaneum]
CL1872.Contig2_AB-CL3914.Contig2_A	963	10	51	0.7525	4.4399	2.5608	Up	2.2025e-09	1.2727e-08	--
CL6112.Contig1_AB-Unigene41979_A	1751	725	3696	30.0027	176.96	2.5603	Up	0	0	PREDICTED: AMME syndrome candidate gene 1 protein homolog isoform 1 [Apis mellifera] >gi|380019848|ref|XP_003693813.1| PREDICTED: AMME syndrome candidate gene 1 protein homolog [Apis florea]
Unigene19209_AB-Unigene17181_A	397	22	112	4.0155	23.6515	2.5583	Up	5.4204e-19	5.0843e-18	--
CL1413.Contig1_AB-CL6797.Contig1_A	430	36	183	6.0666	35.679	2.5561	Up	4.5131e-30	5.9413e-29	--
Unigene17033_AB-Unigene47162_A	228	28	142	8.8988	52.2137	2.5527	Up	1.2291e-23	1.3567e-22	--
Unigene10821_AB-Unigene33576_A	435	266	1348	44.3099	259.795	2.5517	Up	1.9452e-210	1.1503e-208	--
Unigene18218_AB-Unigene15801_A	238	19	96	5.7848	33.8162	2.5474	Up	2.0854e-16	1.7688e-15	--
CL2993.Contig2_AB-CL1056.Contig1_A	1245	26	131	1.5133	8.8213	2.5433	Up	7.8236e-22	8.14e-21	unknown [Dendroctonus ponderosae]
Unigene22600_AB-Unigene2447_A	409	308	1546	54.5677	316.896	2.5379	Up	1.4593e-239	9.5546e-238	predicted protein [Nematostella vectensis] >gi|156219508|gb|EDO40389.1| predicted protein [Nematostella vectensis]
Unigene23489_AB-Unigene27522_A	822	104	521	9.1679	53.1369	2.5351	Up	7.4711e-82	2.0552e-80	proteophosphoglycan ppg4 [Leishmania braziliensis MHOM/BR/75/M2904] >gi|134065504|emb|CAM43271.1| proteophosphoglycan ppg4 [Leishmania braziliensis MHOM/BR/75/M2904]
CL960.Contig3_AB-CL5428.Contig1_A	750	166	831	16.0382	92.8903	2.534	Up	1.995e-129	8.0471e-128	--
CL5745.Contig13_AB-CL540.Contig3_A	1330	5	25	0.2724	1.5759	2.5324	Up	3.7256e-05	0.00014158	PREDICTED: hypothetical protein LOC100164064 isoform 1 [Acyrthosiphon pisum]
CL2688.Contig2_AB-CL1606.Contig1_A	1054	24	120	1.65	9.5449	2.5323	Up	4.9915e-20	4.8774e-19	pdz domain protein arc, putative [Pediculus humanus corporis] >gi|212512237|gb|EEB15041.1| pdz domain protein arc, putative [Pediculus humanus corporis]
CL4006.Contig2_AB-Unigene49951_A	306	13	65	3.0784	17.8083	2.5323	Up	1.7792e-11	1.1811e-10	hypothetical protein TcasGA2_TC003140 [Tribolium castaneum]
CL5826.Contig1_AB-Unigene45339_A	438	13	65	2.1507	12.4414	2.5323	Up	1.7792e-11	1.1809e-10	bleomycin hydrolase [Aedes aegypti] >gi|94469102|gb|ABF18400.1| bleomycin hydrolase [Aedes aegypti] >gi|108875988|gb|EAT40213.1| AAEL008041-PB [Aedes aegypti]
CL5881.Contig3_AB-CL3586.Contig2_A	576	9	45	1.1322	6.5497	2.5323	Up	2.4511e-08	1.3006e-07	--
Unigene14339_AB-Unigene29331_A	285	14	70	3.5595	20.5913	2.5323	Up	2.9445e-12	2.0473e-11	PREDICTED: tRNA uridine 5-carboxymethylaminomethyl modification enzyme MnmG-like [Bombus impatiens]
Unigene20296_AB-Unigene40482_A	236	16	80	4.9127	28.419	2.5323	Up	8.1202e-14	6.1207e-13	--
Unigene22000_AB-Unigene41576_A	308	21	105	4.9406	28.5805	2.5323	Up	1.056e-17	9.4559e-17	PREDICTED: probable histone acetyltransferase MYST1 [Apis mellifera]
Unigene24647_AB-Unigene54997_A	216	6	30	2.0128	11.6439	2.5323	Up	5.8757e-06	2.4583e-05	--
Unigene24790_AB-Unigene3766_A	260	10	50	2.787	16.1223	2.5323	Up	3.9986e-09	2.2664e-08	--
Unigene24834_AB-Unigene55012_A	224	4	20	1.294	7.4854	2.5322	Up	0.00024032	0.00080897	--
Unigene5201_AB-Unigene54746_A	218	5	25	1.662	9.6142	2.5322	Up	3.7256e-05	0.00014157	--
CL3714.Contig1_AB-CL646.Contig2_A	571	50	249	6.3452	36.559	2.5265	Up	7.7389e-40	1.2457e-38	alpha methylacyl-CoA racemase, putative [Pediculus humanus corporis] >gi|212508022|gb|EEB11841.1| alpha methylacyl-CoA racemase, putative [Pediculus humanus corporis]
Unigene14078_AB-Unigene10088_A	635	69	343	7.8738	45.2846	2.5239	Up	3.358e-54	6.7585e-53	--
Unigene19660_AB-Unigene38110_A	488	31	154	4.6031	26.4564	2.5229	Up	3.4638e-25	4.0086e-24	vacuolar proton ATPase [Danaus plexippus]
Unigene15887_AB-Unigene12026_A	1579	182	904	8.3521	47.9973	2.5227	Up	6.4845e-140	2.7484e-138	hypothetical protein TcasGA2_TC012491 [Tribolium castaneum]
Unigene7903_AB-Unigene49045_A	476	24	119	3.6535	20.959	2.5202	Up	8.9994e-20	8.6946e-19	--
CL1648.Contig2_AB-Unigene49858_A	360	19	94	3.8244	21.8905	2.517	Up	6.8005e-16	5.6412e-15	--
Unigene14981_AB-Unigene38934_A	226	33	163	10.5807	60.4658	2.5147	Up	1.7781e-26	2.1336e-25	--
CL2037.Contig2_AB-Unigene22814_A	309	46	227	10.7872	61.5883	2.5133	Up	3.0142e-36	4.5204e-35	phosphoserine aminotransferase, putative [Pediculus humanus corporis] >gi|212516605|gb|EEB18599.1| phosphoserine aminotransferase, putative [Pediculus humanus corporis]
Unigene17664_AB-Unigene52329_A	408	15	74	2.664	15.2056	2.5129	Up	8.822e-13	6.3215e-12	--
CL2834.Contig1_AB-Unigene2794_A	556	23	113	2.9975	17.0386	2.507	Up	9.6477e-19	8.9601e-18	PREDICTED: uncharacterized protein LOC100866805 [Apis florea]
CL2529.Contig2_AB-CL5663.Contig2_A	1312	11	54	0.6075	3.4506	2.5059	Up	1.1854e-09	6.9835e-09	protein C20orf11, putative [Pediculus humanus corporis] >gi|212508104|gb|EEB11900.1| protein C20orf11, putative [Pediculus humanus corporis]
CL1927.Contig1_AB-CL12.Contig1_A	1801	10	49	0.4023	2.2809	2.5033	Up	7.2377e-09	4.0291e-08	PREDICTED: similar to GA20276-PA [Tribolium castaneum] >gi|270010872|gb|EFA07320.1| hypothetical protein TcasGA2_TC015913 [Tribolium castaneum]
Unigene22546_AB-Unigene43786_A	295	10	49	2.4563	13.9253	2.5031	Up	7.2377e-09	4.0287e-08	--
Unigene24681_AB-Unigene53520_A	274	10	49	2.6446	14.9926	2.5031	Up	7.2377e-09	4.0283e-08	--
CL3622.Contig2_AB-CL4630.Contig2_A	892	9	44	0.7311	4.1354	2.4999	Up	4.4398e-08	2.3066e-07	PREDICTED: serine/threonine-protein kinase ULK2-like isoform 1 [Nasonia vitripennis]
Unigene8374_AB-CL3613.Contig2_A	254	9	44	2.5675	14.5228	2.4999	Up	4.4398e-08	2.3062e-07	--
Unigene15679_AB-Unigene52628_A	298	8	39	1.9453	10.9718	2.4957	Up	2.7393e-07	1.3227e-06	--
CL3112.Contig1_AB-Unigene27827_A	1263	117	570	6.7126	37.8357	2.4948	Up	9.1231e-88	2.6669e-86	PREDICTED: laminin subunit alpha-like [Megachile rotundata]
Unigene7930_AB-Unigene2451_A	223	31	151	10.0732	56.7679	2.4946	Up	2.0131e-24	2.2803e-23	--
Unigene23449_AB-Unigene25291_A	724	77	375	7.7066	43.4233	2.4943	Up	2.5658e-58	5.4375e-57	--
Unigene13634_AB-Unigene49131_A	482	23	112	3.4577	19.4806	2.4942	Up	1.7347e-18	1.5971e-17	--
CL4689.Contig1_AB-Unigene28712_A	1066	1383	6724	94.0099	528.812	2.4919	Up	0	0	--
Unigene20666_AB-Unigene32376_A	890	108	525	8.7931	49.4538	2.4916	Up	7.3766e-81	2.0068e-79	--
CL6070.Contig1_AB-Unigene25394_A	593	1047	5089	127.938	719.463	2.4915	Up	0	0	--
CL1539.Contig1_AB-Unigene34390_A	228	13	63	4.1316	23.1652	2.4872	Up	5.7973e-11	3.7269e-10	--
Unigene18842_AB-Unigene20979_A	356	13	63	2.6461	14.8361	2.4872	Up	5.7973e-11	3.7265e-10	--
Unigene5553_AB-Unigene13231_A	564	270	1307	34.6891	194.28	2.4856	Up	5.3063e-198	2.9718e-196	PREDICTED: general transcription factor IIF subunit 1-like [Megachile rotundata]
CL3246.Contig1_AB-Unigene6483_A	562	6	29	0.7736	4.3261	2.4834	Up	1.068e-05	4.3256e-05	Dystrophin [Acromyrmex echinatior]
CL5457.Contig1_AB-CL6140.Contig1_A	751	12	58	1.1578	6.4747	2.4834	Up	3.515e-10	2.1496e-09	nicotinamide riboside kinase, putative [Ixodes scapularis] >gi|215499984|gb|EEC09478.1| nicotinamide riboside kinase, putative [Ixodes scapularis]
Unigene11359_AB-Unigene4308_A	208	6	29	2.0902	11.6887	2.4834	Up	1.068e-05	4.3251e-05	--
Unigene16609_AB-Unigene35146_A	295	12	58	2.9476	16.483	2.4834	Up	3.515e-10	2.1494e-09	--
Unigene21210_AB-Unigene38254_A	775	53	256	4.9554	27.6929	2.4824	Up	4.0865e-40	6.6104e-39	PREDICTED: protein spire-like [Acyrthosiphon pisum]
CL2467.Contig2_AB-Unigene42364_A	243	80	386	23.8557	133.172	2.4809	Up	1.3059e-59	2.8116e-58	--
Unigene16382_AB-Unigene16219_A	331	17	82	3.7216	20.769	2.4804	Up	7.9091e-14	5.963e-13	--
Unigene20372_AB-Unigene13648_A	326	16	77	3.5564	19.8018	2.4771	Up	4.7508e-13	3.4515e-12	--
Unigene18153_AB-Unigene5298_A	850	51	245	4.3477	24.1645	2.4746	Up	2.5323e-38	3.9445e-37	AAEL009423-PA [Aedes aegypti]
Unigene14698_AB-Unigene13331_A	849	151	725	12.8878	71.5914	2.4738	Up	4.6189e-110	1.6378e-108	--
CL5271.Contig1_AB-CL4631.Contig1_A	425	5	24	0.8525	4.7343	2.4734	Up	6.785e-05	0.0002482	Protein T06A4.1, isoform a [Caenorhabditis elegans] >gi|351064932|emb|CCD73365.1| Protein T06A4.1, isoform a [Caenorhabditis elegans]
Unigene15204_AB-Unigene53229_A	268	10	48	2.7038	15.0154	2.4734	Up	1.306e-08	7.1269e-08	--
Unigene23724_AB-Unigene39499_A	271	15	72	4.0108	22.2738	2.4734	Up	2.8592e-12	1.9908e-11	--
CL3617.Contig1_AB-CL6544.Contig1_A	832	5	24	0.4355	2.4183	2.4732	Up	6.785e-05	0.00024821	--
Unigene723_AB-Unigene34872_A	807	157	753	14.0973	78.2262	2.4722	Up	3.6927e-114	1.3399e-112	conserved hypothetical protein [Pediculus humanus corporis] >gi|212508879|gb|EEB12439.1| conserved hypothetical protein [Pediculus humanus corporis]
CL4048.Contig2_AB-CL2737.Contig1_A	381	197	944	37.4671	207.72	2.4709	Up	1.4723e-142	6.331e-141	--
Unigene19541_AB-Unigene2450_A	1342	394	1887	21.2742	117.883	2.4702	Up	6.4166e-283	4.9377e-281	hypothetical protein TcasGA2_TC005347 [Tribolium castaneum]
Unigene11537_AB-Unigene13436_A	547	108	517	14.3069	79.2381	2.4695	Up	7.7133e-79	2.0559e-77	--
Unigene14691_AB-Unigene54172_A	263	9	43	2.4797	13.707	2.4667	Up	8.0144e-08	4.0633e-07	Gamma-tubulin complex component 2 [Heterocephalus glaber]
Unigene21095_AB-Unigene30953_A	331	9	43	1.9703	10.8911	2.4667	Up	8.0144e-08	4.0626e-07	--
Unigene1507_AB-Unigene7139_A	627	53	253	6.1252	33.8286	2.4654	Up	2.3379e-39	3.7178e-38	--
Unigene9850_AB-Unigene11845_A	447	167	797	27.0718	149.479	2.4651	Up	2.5714e-120	9.7419e-119	GL10793 [Drosophila persimilis] >gi|198456585|ref|XP_002138261.1| GA24491 [Drosophila pseudoobscura pseudoobscura] >gi|194109699|gb|EDW31742.1| GL10793 [Drosophila persimilis] >gi|198135664|gb|EDY68819.1| GA24491 [Drosophila pseudoobscura pseudoobscura]
CL511.Contig2_AB-Unigene4540_A	251	8	38	2.3095	12.6923	2.4583	Up	4.9471e-07	2.3309e-06	--
CL4426.Contig1_AB-Unigene103_A	1915	43	204	1.6271	8.9308	2.4565	Up	6.5519e-32	8.9741e-31	vacuolar amino acid transporter, putative [Pediculus humanus corporis] >gi|212505775|gb|EEB10155.1| vacuolar amino acid transporter, putative [Pediculus humanus corporis]
CL1496.Contig1_AB-CL2609.Contig1_A	340	42	199	8.9512	49.0687	2.4547	Up	3.8623e-31	5.2118e-30	pyridoxine 5&apos;-phosphate oxidase [Bombyx mori] >gi|91265778|gb|ABE28379.1| pyridoxine 5&apos;-phosphate oxidase [Bombyx mori]
Unigene15351_AB-Unigene10598_A	378	38	180	7.2845	39.9219	2.4543	Up	2.6198e-28	3.284e-27	PREDICTED: hypothetical protein LOC100647206 [Bombus terrestris]
Unigene23372_AB-Unigene18876_A	1316	121	573	6.6625	36.5031	2.4539	Up	1.5e-86	4.3144e-85	hypothetical protein DAPPUDRAFT_307561 [Daphnia pulex]
Unigene1714_AB-Unigene51611_A	276	11	52	2.888	15.7952	2.4513	Up	3.8459e-09	2.1819e-08	--
Unigene14175_AB-Unigene7668_A	1217	91	430	5.4183	29.6216	2.4507	Up	2.7406e-65	6.3433e-64	hypothetical protein TcasGA2_TC008329 [Tribolium castaneum]
Unigene21495_AB-Unigene13342_A	343	29	137	6.1265	33.4855	2.4504	Up	7.2703e-22	7.5737e-21	endonuclease-reverse transcriptase HmRTE-e01 [Danaus plexippus]
CL239.Contig2_AB-CL794.Contig2_A	280	18	85	4.6583	25.4502	2.4498	Up	4.2408e-14	3.2403e-13	hypothetical protein TcasGA2_TC016239 [Tribolium castaneum]
Unigene10517_AB-Unigene22712_A	391	82	387	15.1966	82.9783	2.449	Up	7.0064e-59	1.4928e-57	--
CL3141.Contig1_AB-CL5736.Contig2_A	603	42	198	5.0471	27.5282	2.4474	Up	6.8924e-31	9.2607e-30	--
Unigene1019_AB-Unigene26263_A	498	7	33	1.0185	5.5554	2.4474	Up	3.0764e-06	1.332e-05	hypothetical protein SINV_04407 [Solenopsis invicta]
Unigene11354_AB-Unigene54423_A	236	7	33	2.1493	11.7228	2.4474	Up	3.0764e-06	1.3319e-05	--
Unigene13557_AB-Unigene53733_A	264	7	33	1.9213	10.4795	2.4474	Up	3.0764e-06	1.3318e-05	Gamma-tubulin complex component 6 [Acromyrmex echinatior]
Unigene17282_AB-Unigene49504_A	247	14	66	4.1071	22.4015	2.4474	Up	3.0937e-11	2.0229e-10	--
Unigene18103_AB-Unigene48074_A	590	14	66	1.7194	9.3783	2.4474	Up	3.0937e-11	2.0227e-10	--
Unigene21145_AB-Unigene26537_A	200	7	33	2.5362	13.8329	2.4474	Up	3.0764e-06	1.3315e-05	--
Unigene24153_AB-Unigene46309_A	296	63	297	15.4226	84.1192	2.4474	Up	1.5382e-45	2.7142e-44	--
Unigene23601_AB-Unigene11652_A	542	31	146	4.1445	22.5831	2.446	Up	3.6998e-23	4.0217e-22	hypothetical protein AND_23078 [Anopheles darlingi]
Unigene17572_AB-CL5740.Contig1_A	377	58	273	11.148	60.7088	2.4451	Up	6.0263e-42	1.0044e-40	--
CL2772.Contig2_AB-CL6139.Contig1_A	1857	37	174	1.4438	7.8554	2.4438	Up	2.7602e-27	3.3714e-26	PREDICTED: synaptic vesicle glycoprotein 2B-like [Apis florea]
Unigene16413_AB-Unigene30013_A	381	107	503	20.3501	110.681	2.4433	Up	8.2257e-76	2.1284e-74	DnaJ-like protein subfamily C member 7 [Harpegnathos saltator]
CL5040.Contig1_AB-Unigene25467_A	292	30	141	7.4447	40.4825	2.443	Up	2.1908e-22	2.3214e-21	--
Unigene12990_AB-Unigene50290_A	205	10	47	3.5347	19.2209	2.443	Up	2.349e-08	1.2482e-07	--
Unigene16962_AB-Unigene37715_A	255	10	47	2.8416	15.4521	2.443	Up	2.349e-08	1.2481e-07	PREDICTED: hypothetical protein LOC100164801 isoform 2 [Acyrthosiphon pisum]
Unigene20855_AB-CL5617.Contig2_A	281	20	94	5.1574	28.0448	2.443	Up	2.12e-15	1.7172e-14	--
Unigene23221_AB-Unigene41859_A	586	60	282	7.4193	40.3443	2.443	Up	3.1131e-43	5.3174e-42	Inositol polyphosphate 5-phosphatase OCRL-1 [Camponotus floridanus]
Unigene20697_AB-Unigene38372_A	252	13	61	3.7381	20.2936	2.4406	Up	1.8702e-10	1.1629e-09	--
Unigene481_AB-Unigene18213_A	243	29	136	8.6477	46.9206	2.4398	Up	1.2979e-21	1.3386e-20	--
Unigene21914_AB-CL1068.Contig3_A	869	149	698	12.4244	67.3389	2.4383	Up	2.9227e-104	9.8565e-103	--
Unigene20996_AB-CL247.Contig1_A	2695	53	248	1.425	7.7148	2.4367	Up	4.221e-38	6.5456e-37	PREDICTED: adenosylhomocysteinase-like isoform 1 [Bombus terrestris]
CL5824.Contig3_AB-Unigene41740_A	233	77	360	23.9466	129.532	2.4354	Up	1.5345e-54	3.1074e-53	--
CL5205.Contig2_AB-Unigene12566_A	1520	21	98	1.0011	5.4052	2.4328	Up	6.344e-16	5.2728e-15	GDP mannose-4,6-dehydratase, putative [Pediculus humanus corporis] >gi|212515472|gb|EEB17610.1| GDP mannose-4,6-dehydratase, putative [Pediculus humanus corporis]
Unigene14925_AB-Unigene4358_A	218	6	28	1.9944	10.7679	2.4327	Up	1.9315e-05	7.6109e-05	hypothetical protein TcasGA2_TC008045 [Tribolium castaneum]
Unigene18691_AB-Unigene55005_A	250	6	28	1.7391	9.3896	2.4327	Up	1.9315e-05	7.6104e-05	--
Unigene21856_AB-Unigene54859_A	280	6	28	1.5528	8.3836	2.4327	Up	1.9315e-05	7.6098e-05	PREDICTED: membrane-associated guanylate kinase, WW and PDZ domain-containing protein 2-like isoform 2 [Acyrthosiphon pisum]
Unigene23082_AB-Unigene52964_A	263	9	42	2.4797	13.3883	2.4327	Up	1.4416e-07	7.121e-07	--
Unigene23891_AB-Unigene52595_A	263	9	42	2.4797	13.3883	2.4327	Up	1.4416e-07	7.1204e-07	transport protein, putative [Pediculus humanus corporis] >gi|212516284|gb|EEB18317.1| transport protein, putative [Pediculus humanus corporis]
CL2295.Contig1_AB-Unigene47522_A	428	32	149	5.4177	29.1859	2.4295	Up	1.9881e-23	2.1835e-22	sex-determining protein fem-1 [Culex quinquefasciatus] >gi|167877462|gb|EDS40845.1| sex-determining protein fem-1 [Culex quinquefasciatus]
CL1209.Contig2_AB-CL750.Contig1_A	610	20	93	2.3758	12.7816	2.4276	Up	3.786e-15	3.0315e-14	pol protein [Drosophila melanogaster]
Unigene24310_AB-Unigene26370_A	229	236	1097	74.6767	401.607	2.4271	Up	6.4858e-162	3.0622e-160	--
Unigene220_AB-Unigene39755_A	212	17	79	5.8106	31.2408	2.4267	Up	4.5443e-13	3.3059e-12	conserved hypothetical protein [Pediculus humanus corporis] >gi|212517061|gb|EEB19008.1| conserved hypothetical protein [Pediculus humanus corporis]
CL1614.Contig1_AB-Unigene30749_A	819	11	51	0.9732	5.2206	2.4234	Up	6.8959e-09	3.8478e-08	--
Unigene22638_AB-CL1495.Contig1_A	1326	33	153	1.8033	9.6734	2.4234	Up	5.9876e-24	6.6764e-23	PREDICTED: high affinity cationic amino acid transporter 1-like [Acyrthosiphon pisum]
CL515.Contig2_AB-Unigene32639_A	561	54	250	6.9749	37.3601	2.4213	Up	4.0445e-38	6.2784e-37	Solute carrier family 35 member E2 [Acromyrmex echinatior]
Unigene15017_AB-Unigene34095_A	246	286	1324	84.2441	451.215	2.4212	Up	1.8497e-194	1.0205e-192	PREDICTED: nuclease-sensitive element-binding protein 1-like [Apis florea]
CL3694.Contig1_AB-Unigene43662_A	669	83	384	8.99	48.1211	2.4203	Up	1.2001e-57	2.5198e-56	PREDICTED: hypothetical protein LOC413376 [Apis mellifera]
Unigene11135_AB-CL6217.Contig1_A	204	8	37	2.8416	15.2056	2.4198	Up	8.8989e-07	4.0903e-06	PREDICTED: similar to AGAP009439-PA [Tribolium castaneum]
Unigene23445_AB-Unigene43546_A	3036	669	3091	15.9674	85.3548	2.4183	Up	0	0	PREDICTED: protein sel-1 homolog 1-like [Apis mellifera]
Unigene14636_AB-Unigene41473_A	2784	1219	5627	31.728	169.449	2.417	Up	0	0	hypothetical protein DAPPUDRAFT_302612 [Daphnia pulex]
Unigene11610_AB-Unigene29413_A	375	104	480	20.096	107.31	2.4168	Up	1.6391e-71	4.0824e-70	--
CL961.Contig1_AB-Unigene706_A	854	100	461	8.485	45.2557	2.4151	Up	1.078e-68	2.5935e-67	sucrase [Nilaparvata lugens]
CL445.Contig5_AB-CL7145.Contig3_A	1195	46	212	2.7893	14.873	2.4147	Up	1.8239e-32	2.5263e-31	--
Unigene19351_AB-Unigene41950_A	798	148	682	13.439	71.6493	2.4145	Up	9.4735e-101	3.0859e-99	PREDICTED: probable ATP-dependent RNA helicase DDX17-like [Apis florea]
Unigene12537_AB-Unigene51750_A	226	10	46	3.2063	17.064	2.412	Up	4.2107e-08	2.1922e-07	--
Unigene12942_AB-Unigene6848_A	209	5	23	1.7335	9.226	2.412	Up	0.00012284	0.00043156	--
Unigene17073_AB-Unigene34572_A	1082	5	23	0.3349	1.7821	2.4118	Up	0.00012284	0.00043151	Endoplasmic reticulum protein ERp29, putative [Pediculus humanus corporis] >gi|212510717|gb|EEB13839.1| Endoplasmic reticulum protein ERp29, putative [Pediculus humanus corporis]
CL2657.Contig2_AB-CL1032.Contig2_A	3005	106	487	2.5561	13.5867	2.4102	Up	2.6797e-72	6.7193e-71	PREDICTED: similar to mrp4 [Tribolium castaneum]
Unigene23426_AB-Unigene36371_A	417	22	101	3.8229	20.3056	2.4091	Up	3.3813e-16	2.8459e-15	--
Unigene21462_AB-CL3338.Contig2_A	2159	39	179	1.3089	6.9507	2.4088	Up	1.4166e-27	1.7436e-26	PREDICTED: prestin-like [Megachile rotundata]
Unigene11067_AB-Unigene52941_A	394	12	55	2.207	11.703	2.4067	Up	2.0275e-09	1.1749e-08	--
Unigene23012_AB-Unigene31306_A	376	12	55	2.3126	12.2632	2.4067	Up	2.0275e-09	1.1748e-08	--
Unigene5607_AB-Unigene26042_A	324	12	55	2.6838	14.2314	2.4067	Up	2.0275e-09	1.1747e-08	hypothetical protein BRAFLDRAFT_126796 [Branchiostoma floridae] >gi|229290818|gb|EEN61494.1| hypothetical protein BRAFLDRAFT_126796 [Branchiostoma floridae]
CL251.Contig2_AB-Unigene8737_A	397	7	32	1.2777	6.7576	2.403	Up	5.5341e-06	2.3228e-05	--
Unigene12458_AB-Unigene53397_A	238	7	32	2.1312	11.2721	2.403	Up	5.5341e-06	2.3226e-05	--
Unigene19977_AB-Unigene17553_A	203	7	32	2.4987	13.2155	2.403	Up	5.5341e-06	2.3225e-05	PREDICTED: similar to copia-type polyprotein, putative [Tribolium castaneum]
Unigene23103_AB-Unigene40619_A	1619	451	2055	20.1854	106.413	2.3983	Up	2.4604e-297	1.9862e-295	hypothetical protein DAPPUDRAFT_39415 [Daphnia pulex]
Unigene1601_AB-Unigene37597_A	859	160	729	13.4969	71.1484	2.3982	Up	1.0378e-106	3.5731e-105	PREDICTED: uncharacterized protein LOC100580167 isoform 2 [Nomascus leucogenys]
Unigene22050_AB-Unigene51300_A	225	9	41	2.8985	15.2768	2.398	Up	2.5833e-07	1.2501e-06	--
Unigene22164_AB-Unigene41365_A	658	54	246	5.9467	31.3429	2.398	Up	4.0128e-37	6.1156e-36	--
Unigene20103_AB-Unigene41212_A	320	29	132	6.5668	34.5824	2.3968	Up	1.3017e-20	1.2996e-19	YjeF domain-containing protein, putative [Pediculus humanus corporis] >gi|212510140|gb|EEB13365.1| YjeF domain-containing protein, putative [Pediculus humanus corporis]
CL5410.Contig1_AB-Unigene45453_A	959	568	2581	42.9179	225.632	2.3943	Up	0	0	Uncharacterized MFS-type transporter C19orf28-like protein [Harpegnathos saltator]
CL439.Contig2_AB-Unigene35353_A	884	24	109	1.9673	10.3372	2.3936	Up	3.0217e-17	2.6581e-16	--
Unigene22520_AB-Unigene39531_A	326	24	109	5.3346	28.0311	2.3936	Up	3.0217e-17	2.6577e-16	--
CL2357.Contig1_AB-Unigene31252_A	469	50	227	7.7251	40.5773	2.393	Up	2.6871e-34	3.8608e-33	PREDICTED: discoidin domain-containing receptor 2-like [Bombus impatiens]
CL5774.Contig2_AB-Unigene49507_A	224	13	59	4.2054	22.0818	2.3925	Up	5.9698e-10	3.5922e-09	--
CL3568.Contig3_AB-Unigene34992_A	1561	158	717	7.3344	38.5076	2.3924	Up	1.1035e-104	3.745e-103	PREDICTED: protein piwi-like [Nasonia vitripennis]
Unigene12376_AB-Unigene4783_A	372	17	77	3.3114	17.3532	2.3897	Up	1.4427e-12	1.0223e-11	--
CL4683.Contig1_AB-Unigene29915_A	412	36	163	6.3316	33.1681	2.3892	Up	5.1442e-25	5.9221e-24	--
CL1303.Contig5_AB-CL4912.Contig3_A	248	23	104	6.7202	35.157	2.3872	Up	1.7952e-16	1.5298e-15	phosphatidylethanolamine-binding protein, putative [Pediculus humanus corporis] >gi|212513864|gb|EEB16280.1| phosphatidylethanolamine-binding protein, putative [Pediculus humanus corporis]
CL5279.Contig2_AB-Unigene33068_A	353	47	212	9.6479	50.3491	2.3837	Up	5.4388e-32	7.4633e-31	PREDICTED: v-type proton ATPase 116 kDa subunit a isoform 1-like [Acyrthosiphon pisum]
CL2352.Contig2_AB-CL6578.Contig2_A	1265	96	433	5.4991	28.6964	2.3836	Up	1.2151e-63	2.746e-62	PREDICTED: 6-phosphogluconolactonase-like [Nasonia vitripennis]
CL244.Contig4_AB-CL536.Contig2_A	598	76	342	9.2092	47.9463	2.3803	Up	1.5414e-50	2.9283e-49	AGAP001065-PA [Anopheles gambiae str. PEST] >gi|347965065|ref|XP_003437197.1| AGAP001065-PB [Anopheles gambiae str. PEST] >gi|347965067|ref|XP_003437198.1| AGAP001065-PC [Anopheles gambiae str. PEST] >gi|347965069|ref|XP_003437199.1| AGAP001065-PD [Anopheles gambiae str. PEST] >gi|347965071|ref|XP_003437200.1| AGAP001065-PE [Anopheles gambiae str. PEST] >gi|347965073|ref|XP_003437201.1| AGAP00106…
Unigene1030_AB-CL6391.Contig1_A	249	8	36	2.3281	12.1209	2.3803	Up	1.594e-06	7.1327e-06	--
Unigene1308_AB-Unigene54483_A	234	6	27	1.858	9.6734	2.3803	Up	3.4747e-05	0.00013256	--
Unigene13418_AB-Unigene48580_A	293	20	90	4.9462	25.7517	2.3803	Up	2.1329e-14	1.6498e-13	--
Unigene13980_AB-Unigene51185_A	218	8	36	2.6591	13.8445	2.3803	Up	1.594e-06	7.1321e-06	PREDICTED: zinc finger protein 850-like [Equus caballus]
Unigene15768_AB-Unigene17784_A	293	14	63	3.4623	18.0262	2.3803	Up	1.76e-10	1.0971e-09	--
Unigene17417_AB-Unigene49604_A	368	16	72	3.1505	16.4027	2.3803	Up	8.6501e-12	5.855e-11	--
Unigene17724_AB-Unigene49960_A	208	10	45	3.4837	18.1376	2.3803	Up	7.522e-08	3.8215e-07	--
Unigene19211_AB-Unigene36119_A	462	160	720	25.095	130.654	2.3803	Up	1.7518e-104	5.9281e-103	--
Unigene19945_AB-Unigene29472_A	1384	88	396	4.6074	23.9878	2.3803	Up	2.9712e-58	6.2876e-57	PREDICTED: uncharacterized protein LOC100875424 [Megachile rotundata]
Unigene20461_AB-CL5846.Contig2_A	378	8	36	1.5336	7.9844	2.3803	Up	1.594e-06	7.131e-06	protein Kr-H2, putative [Pediculus humanus corporis] >gi|212507626|gb|EEB11519.1| protein Kr-H2, putative [Pediculus humanus corporis]
Unigene22254_AB-Unigene415_A	222	8	36	2.6112	13.595	2.3803	Up	1.594e-06	7.1305e-06	--
Unigene22379_AB-Unigene982_A	232	10	45	3.1233	16.2613	2.3803	Up	7.522e-08	3.8209e-07	--
Unigene17019_AB-Unigene30409_A	1179	117	526	7.1909	37.4027	2.3789	Up	9.2643e-77	2.4268e-75	PREDICTED: vacuolar protein sorting-associated protein 26 [Apis mellifera]
CL5325.Contig1_AB-Unigene33544_A	328	81	363	17.8945	92.7819	2.3743	Up	2.2054e-53	4.388e-52	unknown [Dendroctonus ponderosae]
CL565.Contig3_AB-Unigene45328_A	1185	532	2373	32.5313	167.884	2.3676	Up	0	0	--
Unigene22260_AB-Unigene41769_A	1315	372	1657	20.4987	105.64	2.3655	Up	3.2375e-236	2.1011e-234	PREDICTED: similar to oligosaccharyl transferase [Tribolium castaneum] >gi|270009866|gb|EFA06314.1| hypothetical protein TcasGA2_TC009183 [Tribolium castaneum]
CL2088.Contig2_AB-Unigene27407_A	1378	165	734	8.6765	44.6558	2.3637	Up	1.3521e-105	4.607e-104	--
Unigene20664_AB-Unigene47081_A	330	27	120	5.9287	30.4858	2.3623	Up	1.4302e-18	1.3208e-17	--
Unigene196_AB-Unigene35280_A	1635	104	462	4.6092	23.6894	2.3617	Up	4.7025e-67	1.1075e-65	hypothetical protein TcasGA2_TC002592 [Tribolium castaneum]
CL2670.Contig1_AB-Unigene35772_A	278	16	71	4.1705	21.4114	2.3601	Up	1.535e-11	1.0223e-10	putative ATP-dependent bile acid permease [Danaus plexippus]
Unigene19221_AB-Unigene19417_A	574	32	142	4.0397	20.7399	2.3601	Up	1.0994e-21	1.1381e-20	--
CL3620.Contig1_AB-CL2046.Contig1_A	1346	7	31	0.3768	1.9308	2.3573	Up	9.9076e-06	4.0311e-05	PREDICTED: serine/threonine-protein kinase TBK1-like [Acyrthosiphon pisum]
Unigene1167_AB-Unigene39654_A	1444	147	651	7.3766	37.7959	2.3572	Up	1.4883e-93	4.6001e-92	E3 ubiquitin-protein ligase LRSAM1 [Harpegnathos saltator]
Unigene16456_AB-CL4585.Contig1_A	2532	1723	7616	49.3095	252.17	2.3545	Up	0	0	endoplasmin [Aedes aegypti] >gi|108870754|gb|EAT34979.1| AAEL012827-PA [Aedes aegypti]
Unigene17108_AB-Unigene15312_A	249	12	53	3.4921	17.8446	2.3533	Up	6.4263e-09	3.5936e-08	--
Unigene21913_AB-Unigene43361_A	280	68	300	17.5978	89.8243	2.3517	Up	6.5157e-44	1.1253e-42	PREDICTED: methyltransferase-like protein 21D-like [Nasonia vitripennis]
Unigene521_AB-Unigene10375_A	329	17	75	3.7442	19.1116	2.3517	Up	4.5403e-12	3.1231e-11	--
Unigene13725_AB-Unigene26620_A	426	66	291	11.2265	57.2683	2.3508	Up	1.2616e-42	2.1316e-41	ORF1 for putative RNA binding protein [Drosophila melanogaster] >gi|42397985|gb|AAS13458.1| putative RNA binding protein [Drosophila simulans]
CL4515.Contig1_AB-CL5522.Contig1_A	410	57	251	10.0739	51.324	2.349	Up	5.9164e-37	8.9934e-36	--
CL5596.Contig1_AB-CL1656.Contig3_A	2755	5	22	0.1315	0.6695	2.348	Up	0.000221	0.00074667	PREDICTED: hypothetical protein LOC413310 isoform 1 [Apis mellifera]
Unigene25631_AB-Unigene54810_A	211	5	22	1.7171	8.7412	2.3479	Up	0.000221	0.00074663	--
Unigene10182_AB-Unigene51165_A	206	10	44	3.5176	17.9067	2.3478	Up	1.3389e-07	6.6382e-07	--
CL1422.Contig4_AB-Unigene3062_A	907	5	22	0.3995	2.0335	2.3477	Up	0.000221	0.0007471	phosphatidylethanolamine-binding protein [Aedes aegypti] >gi|108872446|gb|EAT36671.1| AAEL011263-PA [Aedes aegypti]
Unigene10147_AB-Unigene33785_A	5042	1415	6223	20.3358	103.473	2.3472	Up	0	0	PREDICTED: collagen alpha-2(IV) chain-like [Megachile rotundata]
Unigene1681_AB-Unigene40408_A	835	129	567	11.1947	56.9282	2.3463	Up	2.8962e-81	7.9119e-80	--
CL14.Contig6_AB-CL4336.Contig1_A	416	36	158	6.2707	31.8416	2.3442	Up	8.8688e-24	9.8445e-23	--
CL4761.Contig2_AB-Unigene11606_A	306	13	57	3.0784	15.6165	2.3428	Up	1.8844e-09	1.0956e-08	hypothetical protein TcasGA2_TC014668 [Tribolium castaneum]
Unigene15888_AB-Unigene9283_A	949	73	320	5.574	28.2693	2.3425	Up	1.6268e-46	2.9104e-45	PREDICTED: vacuolar protein sorting-associated protein 13B [Apis florea]
Unigene16384_AB-Unigene41853_A	2030	638	2795	22.7737	115.429	2.3416	Up	0	0	PREDICTED: v-type proton ATPase subunit C-like [Acyrthosiphon pisum]
CL1124.Contig1_AB-Unigene51654_A	230	8	35	2.5204	12.7577	2.3396	Up	2.8428e-06	1.2361e-05	--
Unigene14660_AB-Unigene21338_A	235	32	140	9.8671	49.9449	2.3396	Up	3.4222e-21	3.4794e-20	--
Unigene9065_AB-Unigene6601_A	903	105	459	8.4258	42.6143	2.3385	Up	7.4363e-66	1.7327e-64	--
Unigene18127_AB-Unigene33748_A	366	19	83	3.7617	19.012	2.3375	Up	3.983e-13	2.904e-12	--
CL3173.Contig1_AB-CL3521.Contig2_A	768	71	310	6.6989	33.8401	2.3367	Up	5.5325e-45	9.6902e-44	PREDICTED: plancitoxin-1-like [Megachile rotundata]
Unigene20235_AB-Unigene38763_A	272	14	61	3.7296	18.8015	2.3338	Up	5.5353e-10	3.3386e-09	--
CL2162.Contig2_AB-CL6059.Contig2_A	491	68	296	10.0354	50.5406	2.3323	Up	6.2414e-43	1.0612e-41	PREDICTED: sodium-dependent phosphate transport protein 2C [Otolemur garnettii]
CL5167.Contig1_AB-CL225.Contig2_A	1444	17	74	0.8531	4.2963	2.3323	Up	8.027e-12	5.445e-11	Spermine synthase [Camponotus floridanus]
Unigene7388_AB-Unigene35135_A	2010	1030	4481	37.1321	186.9	2.3315	Up	0	0	l-asparaginase i [Aedes aegypti] >gi|108881762|gb|EAT45987.1| AAEL002796-PA [Aedes aegypti]
CL70.Contig5_AB-CL859.Contig1_A	1407	50	217	2.575	12.9299	2.3281	Up	7.8592e-32	1.0745e-30	PREDICTED: mediator of RNA polymerase II transcription subunit 11 [Apis mellifera] >gi|380028617|ref|XP_003697991.1| PREDICTED: mediator of RNA polymerase II transcription subunit 11-like [Apis florea]
Unigene1447_AB-Unigene41146_A	210	6	26	2.0703	10.3797	2.3259	Up	6.216e-05	0.00022878	--
Unigene18953_AB-Unigene10482_A	337	6	26	1.2901	6.4681	2.3259	Up	6.216e-05	0.00022873	--
Unigene20419_AB-Unigene51719_A	321	12	52	2.7088	13.5809	2.3259	Up	1.1387e-08	6.2435e-08	--
CL1165.Contig1_AB-Unigene10734_A	233	12	52	3.7319	18.7102	2.3258	Up	1.1387e-08	6.2441e-08	hypothetical protein TcasGA2_TC005739 [Tribolium castaneum]
CL1594.Contig1_AB-CL5880.Contig1_A	583	9	39	1.1186	5.6082	2.3258	Up	8.1985e-07	3.779e-06	--
CL709.Contig2_AB-CL5226.Contig2_A	1540	15	65	0.7058	3.5385	2.3258	Up	1.6286e-10	1.0178e-09	sugar transporter 14 [Nilaparvata lugens]
Unigene1038_AB-Unigene3273_A	323	18	78	4.0381	20.2452	2.3258	Up	2.3736e-12	1.6611e-11	--
Unigene16093_AB-Unigene55162_A	284	9	39	2.2963	11.5127	2.3258	Up	8.1985e-07	3.7787e-06	--
Unigene18905_AB-Unigene54449_A	230	6	26	1.8903	9.4771	2.3258	Up	6.216e-05	0.00022875	unnamed protein product [Drosophila melanogaster]
Unigene18926_AB-Unigene38664_A	215	6	26	2.0222	10.1383	2.3258	Up	6.216e-05	0.00022874	--
Unigene19527_AB-Unigene23199_A	517	24	104	3.3638	16.8645	2.3258	Up	5.2271e-16	4.3586e-15	--
Unigene24930_AB-Unigene16186_A	203	6	26	2.1417	10.7376	2.3258	Up	6.216e-05	0.00022871	--
Unigene23452_AB-Unigene44330_A	1575	265	1148	12.192	61.1071	2.3254	Up	6.6684e-161	3.1434e-159	PREDICTED: exportin-1-like [Nasonia vitripennis]
Unigene14451_AB-Unigene28394_A	1715	567	2456	23.9567	120.059	2.3252	Up	0	0	PREDICTED: uncharacterized protein C05D11.1-like [Nasonia vitripennis]
Unigene19451_AB-CL287.Contig1_A	345	88	381	18.483	92.5841	2.3246	Up	1.4422e-54	2.9234e-53	--
Unigene18344_AB-Unigene6685_A	903	70	303	5.6172	28.131	2.3242	Up	9.9502e-44	1.7134e-42	--
CL244.Contig3_AB-CL536.Contig1_A	645	74	320	8.3134	41.5931	2.3228	Up	4.6732e-46	8.3103e-45	AGAP001065-PA [Anopheles gambiae str. PEST] >gi|347965065|ref|XP_003437197.1| AGAP001065-PB [Anopheles gambiae str. PEST] >gi|347965067|ref|XP_003437198.1| AGAP001065-PC [Anopheles gambiae str. PEST] >gi|347965069|ref|XP_003437199.1| AGAP001065-PD [Anopheles gambiae str. PEST] >gi|347965071|ref|XP_003437200.1| AGAP001065-PE [Anopheles gambiae str. PEST] >gi|347965073|ref|XP_003437201.1| AGAP00106…
Unigene42_AB-Unigene31292_A	489	81	350	12.0029	60.0053	2.3217	Up	3.4322e-50	6.4809e-49	--
Unigene1180_AB-Unigene39320_A	305	44	190	10.4535	52.2257	2.3208	Up	5.8075e-28	7.2202e-27	--
CL2407.Contig2_AB-CL3027.Contig3_A	2137	355	1531	12.0374	60.0622	2.3189	Up	3.3003e-213	1.9733e-211	hypothetical protein DAPPUDRAFT_216649 [Daphnia pulex]
Unigene21918_AB-CL5019.Contig2_A	849	16	69	1.3656	6.8135	2.3189	Up	4.7988e-11	3.1035e-10	hypothetical protein DAPPUDRAFT_306997 [Daphnia pulex]
Unigene13394_AB-Unigene50175_A	432	13	56	2.1806	10.8676	2.3172	Up	3.3331e-09	1.8995e-08	--
CL3922.Contig2_AB-Unigene37296_A	332	134	577	29.2466	145.703	2.3167	Up	2.0308e-81	5.5606e-80	GTP-binding protein SAR1B, putative [Pediculus humanus corporis] >gi|212518131|gb|EEB19923.1| GTP-binding protein SAR1B, putative [Pediculus humanus corporis]
Unigene11664_AB-Unigene36568_A	1186	276	1188	16.8629	83.9774	2.3161	Up	1.2276e-165	5.8945e-164	tbp-associated factor [Danaus plexippus]
CL3813.Contig1_AB-Unigene38784_A	508	66	284	9.4143	46.8689	2.3157	Up	6.5321e-41	1.0671e-39	GE16861 [Drosophila yakuba] >gi|194187635|gb|EDX01219.1| GE16861 [Drosophila yakuba]
Unigene11658_AB-CL3014.Contig2_A	856	10	43	0.8465	4.2114	2.3147	Up	2.3743e-07	1.1523e-06	unknown [Dendroctonus ponderosae]
Unigene13873_AB-Unigene52701_A	276	10	43	2.6254	13.0614	2.3147	Up	2.3743e-07	1.1522e-06	hypothetical protein TcasGA2_TC001397 [Tribolium castaneum]
Unigene17532_AB-Unigene53449_A	279	10	43	2.5972	12.921	2.3147	Up	2.3743e-07	1.1521e-06	conserved hypothetical protein [Pediculus humanus corporis] >gi|212516490|gb|EEB18503.1| conserved hypothetical protein [Pediculus humanus corporis]
CL156.Contig1_AB-CL5041.Contig2_A	917	7	30	0.5531	2.7427	2.31	Up	1.7648e-05	6.9848e-05	hypothetical protein TcasGA2_TC010759 [Tribolium castaneum]
Unigene17471_AB-Unigene44739_A	363	14	60	2.7947	13.8572	2.3099	Up	9.7758e-10	5.7907e-09	--
Unigene24001_AB-Unigene21577_A	500	49	210	7.1012	35.2111	2.3099	Up	1.4149e-30	1.8827e-29	--
Unigene24544_AB-Unigene39259_A	325	28	120	6.2429	30.9548	2.3099	Up	4.1178e-18	3.7377e-17	--
CL4182.Contig1_AB-Unigene28518_A	1153	685	2931	43.0497	213.117	2.3076	Up	0	0	PREDICTED: recombination repair protein 1-like [Megachile rotundata]
Unigene23269_AB-Unigene45360_A	430	69	295	11.6276	57.5154	2.3064	Up	3.122e-42	5.239e-41	--
Unigene20354_AB-Unigene16816_A	219	11	47	3.6396	17.9922	2.3055	Up	6.9001e-08	3.5258e-07	--
Unigene21654_AB-Unigene28805_A	309	33	141	7.7386	38.2553	2.3055	Up	5.562e-21	5.6201e-20	ubiquitin-protein ligase E3A, putative [Pediculus humanus corporis] >gi|212517949|gb|EEB19773.1| ubiquitin-protein ligase E3A, putative [Pediculus humanus corporis]
Unigene732_AB-Unigene14119_A	691	33	141	3.4605	17.1069	2.3055	Up	5.562e-21	5.6192e-20	Glutamate [NMDA] receptor subunit zeta-1 [Camponotus floridanus]
CL799.Contig1_AB-Unigene45840_A	1013	418	1785	29.9003	147.727	2.3047	Up	2.1759e-246	1.4701e-244	PREDICTED: serine protease nudel-like [Apis florea]
Unigene22408_AB-Unigene12352_A	217	15	64	5.0089	24.7258	2.3035	Up	2.8723e-10	1.7664e-09	--
Unigene23467_AB-Unigene50258_A	338	15	64	3.2158	15.8743	2.3034	Up	2.8723e-10	1.7662e-09	GK16059 [Drosophila willistoni] >gi|194165306|gb|EDW80207.1| GK16059 [Drosophila willistoni]
Unigene22489_AB-Unigene43595_A	2539	754	3215	21.5188	106.157	2.3025	Up	0	0	alpha glucosidase II alpha subunit-like precursor [Nasonia vitripennis]
CL5442.Contig1_AB-Unigene13187_A	570	99	421	12.5855	61.921	2.2987	Up	2.5478e-59	5.4558e-58	--
CL5953.Contig1_AB-Unigene20858_A	275	16	68	4.216	20.7304	2.2978	Up	8.453e-11	5.381e-10	unnamed protein product [Drosophila melanogaster]
Unigene1177_AB-Unigene32525_A	262	16	68	4.4251	21.759	2.2978	Up	8.453e-11	5.3804e-10	--
Unigene17459_AB-Unigene49550_A	208	12	51	4.1805	20.5559	2.2978	Up	2.0113e-08	1.0755e-07	--
Unigene19224_AB-Unigene4299_A	234	8	34	2.4773	12.1813	2.2978	Up	5.0467e-06	2.1274e-05	PREDICTED: transmembrane protein 131-like [Nasonia vitripennis]
Unigene19411_AB-CL4924.Contig1_A	306	8	34	1.8944	9.3151	2.2978	Up	5.0467e-06	2.1273e-05	PREDICTED: macrophage erythroblast attacher-like isoform 1 [Nasonia vitripennis]
Unigene25322_AB-Unigene7198_A	287	8	34	2.0198	9.9318	2.2978	Up	5.0467e-06	2.1271e-05	--
Unigene9021_AB-Unigene5959_A	243	12	51	3.5784	17.5952	2.2978	Up	2.0113e-08	1.0754e-07	--
Unigene13657_AB-Unigene26837_A	455	37	157	5.8925	28.928	2.2955	Up	4.4456e-23	4.8157e-22	UPF0195 protein CG30152 [Camponotus floridanus]
Unigene23955_AB-Unigene20567_A	466	58	246	9.0188	44.2568	2.2949	Up	2.8157e-35	4.1297e-34	--
Unigene1470_AB-Unigene26797_A	418	46	195	7.9743	39.1101	2.2941	Up	2.8152e-28	3.5252e-27	F-box/WD repeat-containing protein 5 [Harpegnathos saltator]
Unigene13707_AB-Unigene47524_A	288	21	89	5.2837	25.9077	2.2938	Up	1.0844e-13	8.1271e-13	--
Unigene15239_AB-Unigene13253_A	1526	739	3123	35.0912	171.573	2.2896	Up	0	0	PREDICTED: adenosine kinase 2-like [Megachile rotundata]
CL3755.Contig1_AB-Unigene2065_A	513	58	245	8.1926	40.0386	2.289	Up	4.9235e-35	7.1837e-34	--
CL1941.Contig1_AB-Unigene11544_A	421	18	76	3.0981	15.1343	2.2884	Up	7.3513e-12	4.9964e-11	hypothetical protein TcasGA2_TC009548 [Tribolium castaneum]
Unigene15842_AB-Unigene3697_A	361	9	38	1.8065	8.8248	2.2884	Up	1.4515e-06	6.5204e-06	--
CL111.Contig6_AB-Unigene30953_A	331	9	38	1.9703	9.6247	2.2883	Up	1.4515e-06	6.5214e-06	--
Unigene15725_AB-Unigene28489_A	209	9	38	3.1204	15.2429	2.2883	Up	1.4515e-06	6.5209e-06	PREDICTED: bifunctional coenzyme A synthase-like [Megachile rotundata]
Unigene20760_AB-Unigene6318_A	405	54	228	9.6616	47.1966	2.2883	Up	1.0578e-32	1.4726e-31	--
Unigene23478_AB-Unigene17609_A	256	9	38	2.5475	12.4444	2.2883	Up	1.4515e-06	6.5199e-06	PREDICTED: hypothetical protein LOC724357 [Apis mellifera]
Unigene23697_AB-Unigene29513_A	889	223	941	18.1766	88.7398	2.2875	Up	1.2799e-129	5.1694e-128	--
CL3988.Contig2_AB-CL6351.Contig1_A	3109	177	746	4.1254	20.1163	2.2858	Up	4.7679e-103	1.5889e-101	Chloride channel protein ClC-Ka, putative [Pediculus humanus corporis] >gi|212509489|gb|EEB12858.1| Chloride channel protein ClC-Ka, putative [Pediculus humanus corporis]
Unigene21832_AB-Unigene7215_A	586	47	198	5.8118	28.3268	2.2851	Up	1.4763e-28	1.8648e-27	--
Unigene23681_AB-Unigene44047_A	353	130	547	26.6856	129.91	2.2834	Up	6.0958e-76	1.5814e-74	--
Unigene18025_AB-Unigene25323_A	227	10	42	3.1921	15.5115	2.2808	Up	4.194e-07	1.9924e-06	PREDICTED: hypothetical protein LOC100576625 [Apis mellifera]
Unigene12521_AB-Unigene35076_A	255	15	63	4.2625	20.7124	2.2807	Up	5.0519e-10	3.0558e-09	Tether containing UBX domain for GLUT4 [Harpegnathos saltator]
Unigene13392_AB-Unigene52655_A	224	10	42	3.2349	15.7193	2.2807	Up	4.194e-07	1.9925e-06	--
Unigene21418_AB-Unigene43648_A	309	15	63	3.5176	17.0928	2.2807	Up	5.0519e-10	3.0555e-09	GI19096 [Drosophila mojavensis] >gi|193910463|gb|EDW09330.1| GI19096 [Drosophila mojavensis]
Unigene24781_AB-Unigene48476_A	439	15	63	2.4759	12.0311	2.2807	Up	5.0519e-10	3.0551e-09
CL2700.Contig1_AB-Unigene32022_A	204	127	533	45.111	219.042	2.2797	Up	6.754e-74	1.722e-72	--
CL2938.Contig2_AB-Unigene7514_A	434	31	130	5.1758	25.1122	2.2785	Up	3.3538e-19	3.1755e-18	dual specificity protein phosphatase, putative [Pediculus humanus corporis] >gi|212515743|gb|EEB17833.1| dual specificity protein phosphatase, putative [Pediculus humanus corporis]
CL925.Contig2_AB-CL5773.Contig2_A	2312	21	88	0.6582	3.191	2.2774	Up	1.9015e-13	1.4105e-12	Large proline-rich protein BAT3 [Acromyrmex echinatior]
Unigene24347_AB-Unigene9081_A	674	515	2158	55.3676	268.425	2.2774	Up	3.998e-293	3.1712e-291	GM16890 [Drosophila sechellia] >gi|194130073|gb|EDW52116.1| GM16890 [Drosophila sechellia]
CL3412.Contig2_AB-Unigene50697_A	534	16	67	2.1711	10.5187	2.2765	Up	1.4851e-10	9.3061e-10	PREDICTED: gastrula zinc finger protein XlCGF57.1-like [Danio rerio]
CL5112.Contig1_AB-CL5115.Contig2_A	896	34	142	2.7497	13.2865	2.2726	Up	8.9128e-21	8.945e-20	cathepsin B precursor [Tribolium castaneum]
Unigene24292_AB-Unigene12130_A	481	1586	6622	238.928	1154.18	2.2722	Up	0	0	--
Unigene18585_AB-Unigene7234_A	404	23	96	4.1253	19.9214	2.2717	Up	1.6708e-14	1.2975e-13	--
CL3447.Contig1_AB-Unigene36808_A	353	64	267	13.1375	63.4114	2.2711	Up	1.1035e-37	1.7023e-36	hypothetical protein CAPTEDRAFT_97161 [Capitella teleta]
Unigene8887_AB-Unigene10945_A	706	743	3098	76.2593	367.881	2.2703	Up	0	0	AAEL013533-PA [Aedes aegypti]
CL3481.Contig2_AB-Unigene39458_A	2214	12	50	0.3927	1.8933	2.2694	Up	3.5404e-08	1.8555e-07	proline oxidase, putative [Pediculus humanus corporis] >gi|212511759|gb|EEB14647.1| proline oxidase, putative [Pediculus humanus corporis]
CL5475.Contig1_AB-Unigene22313_A	216	6	25	2.0128	9.7032	2.2693	Up	0.00011054	0.00039086	--
CL5806.Contig2_AB-Unigene8802_A	469	6	25	0.927	4.4689	2.2693	Up	0.00011054	0.00039084	--
Unigene23999_AB-Unigene53087_A	203	6	25	2.1417	10.3246	2.2693	Up	0.00011054	0.00039072	--
CL453.Contig1_AB-Unigene22369_A	336	18	75	3.8819	18.7134	2.2692	Up	1.2892e-11	8.6306e-11	--
CL5180.Contig1_AB-Unigene44468_A	2335	6	25	0.1862	0.8976	2.2692	Up	0.00011054	0.00039089	hypothetical protein TcasGA2_TC000393 [Tribolium castaneum]
CL671.Contig1_AB-CL686.Contig4_A	1524	6	25	0.2853	1.3753	2.2692	Up	0.00011054	0.00039082	PREDICTED: phosphatidylethanolamine-binding protein homolog F40A3.3-like isoform 2 [Metaseiulus occidentalis]
Unigene17014_AB-Unigene28343_A	246	18	75	5.3021	25.5598	2.2692	Up	1.2892e-11	8.6297e-11	--
Unigene17565_AB-Unigene18100_A	214	36	150	12.1898	58.7636	2.2692	Up	7.9508e-22	8.2709e-21	--
Unigene21006_AB-Unigene29334_A	270	6	25	1.6103	7.7626	2.2692	Up	0.00011054	0.00039075	--
Unigene19974_AB-Unigene44551_A	325	62	258	13.8235	66.5529	2.2674	Up	2.1312e-36	3.2075e-35	--
Unigene22550_AB-Unigene37129_A	320	31	129	7.0197	33.7964	2.2674	Up	5.8609e-19	5.4931e-18	PREDICTED: UPF0430 protein CG31712-like [Nasonia vitripennis]
CL777.Contig1_AB-Unigene991_A	1320	83	345	4.5563	21.9117	2.2658	Up	4.4237e-48	8.1025e-47	PREDICTED: ATP-binding cassette sub-family G member 1-like isoform 1 [Acyrthosiphon pisum] >gi|328712427|ref|XP_003244809.1| PREDICTED: ATP-binding cassette sub-family G member 1-like isoform 2 [Acyrthosiphon pisum]
CL664.Contig1_AB-Unigene29775_A	620	66	274	7.7137	37.0501	2.264	Up	1.7362e-38	2.7151e-37	PREDICTED: facilitated trehalose transporter Tret1-like [Acyrthosiphon pisum]
Unigene23702_AB-Unigene38347_A	1060	47	195	3.2129	15.4227	2.2631	Up	7.85e-28	9.7227e-27	PREDICTED: similar to CG3999 CG3999-PA [Tribolium castaneum] >gi|270004725|gb|EFA01173.1| hypothetical protein TcasGA2_TC010496 [Tribolium castaneum]
CL2995.Contig1_AB-Unigene54682_A	310	7	29	1.6362	7.8427	2.261	Up	3.1268e-05	0.00011976	--
CL3430.Contig1_AB-CL2140.Contig1_A	313	42	174	9.7233	46.6053	2.261	Up	5.6834e-25	6.5377e-24	--
Unigene14138_AB-Unigene20203_A	207	7	29	2.4504	11.7451	2.261	Up	3.1268e-05	0.00011974	--
Unigene24561_AB-Unigene53495_A	249	7	29	2.0371	9.764	2.261	Up	3.1268e-05	0.00011972	--
Unigene540_AB-Unigene15643_A	244	7	29	2.0788	9.9641	2.261	Up	3.1268e-05	0.00011972	Zinc finger protein 337 [Camponotus floridanus]
CL742.Contig1_AB-Unigene46312_A	1611	147	607	6.612	31.5881	2.2562	Up	7.3016e-83	2.0283e-81	PREDICTED: cell cycle control protein 50A-like isoform 1 [Nasonia vitripennis]
Unigene24814_AB-Unigene50725_A	206	8	33	2.814	13.43	2.2548	Up	8.9159e-06	3.6558e-05	--
Unigene20527_AB-Unigene13092_A	415	72	297	12.5717	59.9983	2.2547	Up	2.227e-41	3.6756e-40	--
CL1206.Contig2_AB-CL2850.Contig2_A	639	17	70	1.9278	9.1839	2.2522	Up	7.6557e-11	4.8887e-10	eukaryotic peptide chain release factor GTP-binding subunit, putative [Pediculus humanus corporis] >gi|212509437|gb|EEB12820.1| eukaryotic peptide chain release factor GTP-binding subunit, putative [Pediculus humanus corporis]
CL3501.Contig2_AB-Unigene8291_A	215	17	70	5.7295	27.2954	2.2522	Up	7.6557e-11	4.8882e-10	PREDICTED: similar to ATP-dependent transporter [Tribolium castaneum] >gi|270013337|gb|EFA09785.1| hypothetical protein TcasGA2_TC011927 [Tribolium castaneum]
Unigene5564_AB-Unigene46497_A	284	18	74	4.5926	21.8446	2.2499	Up	2.2555e-11	1.4879e-10	--
Unigene19114_AB-CL840.Contig1_A	818	9	37	0.7973	3.7921	2.2498	Up	2.5584e-06	1.1167e-05	--
Unigene1799_AB-Unigene33808_A	910	346	1422	27.5514	131.005	2.2494	Up	6.6184e-191	3.5945e-189	--
CL4123.Contig1_AB-CL2744.Contig3_A	713	50	205	5.0815	24.1043	2.246	Up	6.3997e-29	8.1671e-28	PREDICTED: cathepsin O-like [Megachile rotundata]
Unigene482_AB-Unigene8354_A	440	20	82	3.2937	15.624	2.246	Up	1.9653e-12	1.3832e-11	PREDICTED: dnaJ homolog subfamily C member 22-like [Acyrthosiphon pisum]
Unigene1586_AB-Unigene33644_A	882	271	1110	22.2643	105.508	2.2445	Up	4.8107e-149	2.1464e-147	PREDICTED: similar to CG13472 CG13472-PA [Tribolium castaneum]
CL1979.Contig1_AB-CL1842.Contig2_A	913	260	1063	20.6353	97.6097	2.2419	Up	1.3167e-142	5.6701e-141	PREDICTED: phosphatidylethanolamine-binding protein homolog F40A3.3-like isoform X1 [Apis dorsata]
Unigene5386_AB-Unigene46379_A	999	125	511	9.0668	42.8831	2.2417	Up	1.7237e-69	4.1858e-68	PREDICTED: ubiquinol oxidase subunit 1-like, partial [Metaseiulus occidentalis]
Unigene1717_AB-Unigene22423_A	243	12	49	3.5784	16.9052	2.2401	Up	6.2105e-08	3.1847e-07	--
Unigene18722_AB-Unigene7146_A	347	12	49	2.5059	11.8385	2.2401	Up	6.2105e-08	3.1844e-07	--
Unigene20365_AB-Unigene24080_A	716	49	200	4.959	23.4179	2.2395	Up	3.7122e-28	4.6395e-27	--
Unigene24254_AB-Unigene36898_A	1582	190	775	8.7027	41.0701	2.2386	Up	2.7714e-104	9.3514e-103	PREDICTED: DNA (cytosine-5)-methyltransferase PliMCI-like [Megachile rotundata]
CL4952.Contig1_AB-CL3911.Contig1_A	265	26	106	7.1095	33.5344	2.2378	Up	1.331e-15	1.0887e-14	--
Unigene21083_AB-Unigene27499_A	202	26	106	9.3268	43.9932	2.2378	Up	1.331e-15	1.0886e-14	--
Unigene24007_AB-Unigene40952_A	533	26	106	3.5347	16.6728	2.2378	Up	1.331e-15	1.0884e-14	PREDICTED: similar to tRNA-dihydrouridine synthase [Tribolium castaneum] >gi|270007514|gb|EFA03962.1| hypothetical protein TcasGA2_TC014107 [Tribolium castaneum]
CL5312.Contig2_AB-CL4404.Contig1_A	1039	14	57	0.9764	4.5993	2.2359	Up	5.2906e-09	2.9723e-08	PREDICTED: peroxiredoxin 1-like [Apis florea]
CL599.Contig2_AB-Unigene20839_A	257	14	57	3.9473	18.594	2.2359	Up	5.2906e-09	2.972e-08	AGAP005752-PA [Anopheles gambiae str. PEST] >gi|157015690|gb|EAL39907.3| AGAP005752-PA [Anopheles gambiae str. PEST]
CL2799.Contig1_AB-CL7076.Contig2_A	1034	100	407	7.0079	32.9993	2.2354	Up	1.6624e-55	3.4013e-54	PREDICTED: 26S proteasome non-ATPase regulatory subunit 7-like [Apis mellifera]
Unigene22382_AB-Unigene36571_A	232	29	118	9.0577	42.6407	2.235	Up	3.4981e-17	3.0675e-16	--
CL5071.Contig1_AB-CL3406.Contig2_A	1510	44	179	2.1115	9.9382	2.2347	Up	2.6799e-25	3.1087e-24	Fibropellin-3 [Crassostrea gigas]
CL3570.Contig1_AB-CL2123.Contig2_A	1647	47	191	2.0678	9.7223	2.2332	Up	7.187e-27	8.6908e-26	Thioredoxin domain-containing protein 5 [Harpegnathos saltator]
Unigene14018_AB-CL1898.Contig2_A	288	16	65	4.0257	18.9213	2.2327	Up	4.5476e-10	2.7578e-09	PREDICTED: hypothetical protein LOC100160600 [Acyrthosiphon pisum]
Unigene15571_AB-Unigene31887_A	563	525	2131	67.5709	317.326	2.2315	Up	2.9123e-282	2.2324e-280	--
Unigene901_AB-Unigene32464_A	845	70	284	6.0027	28.1768	2.2308	Up	3.8953e-39	6.1796e-38	PREDICTED: similar to AGAP006264-PA [Tribolium castaneum] >gi|270013264|gb|EFA09712.1| hypothetical protein TcasGA2_TC011845 [Tribolium castaneum]
Unigene24092_AB-Unigene5499_A	412	23	93	4.0452	18.9241	2.2259	Up	8.8716e-14	6.6718e-13	--
Unigene14847_AB-Unigene33371_A	912	270	1090	21.4525	100.199	2.2236	Up	1.0459e-144	4.5568e-143	--
CL3388.Contig2_AB-CL3035.Contig2_A	2193	55	222	1.8173	8.4868	2.2234	Up	8.0989e-31	1.0857e-29	PREDICTED: myrosinase 1-like [Acyrthosiphon pisum]
Unigene17239_AB-Unigene33367_A	1176	34	137	2.095	9.7666	2.2209	Up	1.4257e-19	1.3654e-18	PREDICTED: uncharacterized protein LOC100877348 [Megachile rotundata]
Unigene830_AB-CL310.Contig2_A	365	34	137	6.7499	31.4672	2.2209	Up	1.4257e-19	1.3652e-18	Uncharacterized protein C1orf50-like protein [Camponotus floridanus]
CL1206.Contig1_AB-CL2850.Contig1_A	654	35	141	3.8779	18.0747	2.2206	Up	4.2524e-20	4.1682e-19	eukaryotic peptide chain release factor GTP-binding subunit, putative [Pediculus humanus corporis] >gi|212509437|gb|EEB12820.1| eukaryotic peptide chain release factor GTP-binding subunit, putative [Pediculus humanus corporis]
Unigene22965_AB-Unigene37999_A	505	100	402	14.3489	66.7368	2.2175	Up	2.5897e-54	5.2193e-53	--
CL3128.Contig2_AB-CL4116.Contig2_A	1287	68	273	3.8286	17.7834	2.2156	Up	2.244e-37	3.4437e-36	PREDICTED: SH2 domain-containing protein 4A-like [Acyrthosiphon pisum]
CL1300.Contig1_AB-Unigene54669_A	255	7	28	1.9891	9.2055	2.2104	Up	5.5088e-05	0.00020408	insulin-like receptor-like [Apis mellifera] >gi|347658908|tpg|DAA34971.1| TPA_exp: insulin receptor 2 [Apis mellifera]
CL2663.Contig1_AB-CL5848.Contig2_A	1225	8	32	0.4732	2.19	2.2104	Up	1.5672e-05	6.2441e-05	hypothetical protein SINV_03994 [Solenopsis invicta]
CL2694.Contig2_AB-Unigene54065_A	284	7	28	1.786	8.2655	2.2104	Up	5.5088e-05	0.00020406	--
CL2963.Contig2_AB-CL1958.Contig1_A	928	6	24	0.4685	2.1682	2.2104	Up	0.00019532	0.0006681	hypothetical protein CAEBREN_08237 [Caenorhabditis brenneri]
CL3396.Contig1_AB-Unigene16128_A	501	19	76	2.748	12.7176	2.2104	Up	2.0195e-11	1.3352e-10	PREDICTED: transportin-1-like [Apis mellifera] >gi|380025817|ref|XP_003696664.1| PREDICTED: transportin-1-like [Apis florea]
CL4736.Contig1_AB-Unigene3944_A	201	8	32	2.884	13.347	2.2104	Up	1.5672e-05	6.2437e-05	ankyrin repeat protein [Trichomonas vaginalis G3]
Unigene11503_AB-Unigene21256_A	334	40	160	8.678	40.161	2.2104	Up	1.7486e-22	1.8609e-21	--
Unigene1165_AB-Unigene35687_A	426	35	140	5.9534	27.5517	2.2104	Up	7.3721e-20	7.1574e-19	--
Unigene12438_AB-Unigene15422_A	279	6	24	1.5583	7.2117	2.2104	Up	0.00019532	0.00066798	hypothetical protein BRAFLDRAFT_242568 [Branchiostoma floridae] >gi|229274460|gb|EEN45295.1| hypothetical protein BRAFLDRAFT_242568 [Branchiostoma floridae]
Unigene13237_AB-Unigene20428_A	332	14	56	3.0556	14.141	2.2104	Up	9.2316e-09	5.0936e-08	--
Unigene14100_AB-Unigene54895_A	262	6	24	1.6594	7.6796	2.2104	Up	0.00019532	0.00066795	--
Unigene14257_AB-Unigene53515_A	259	7	28	1.9584	9.0634	2.2104	Up	5.5088e-05	0.00020403	--
Unigene14443_AB-Unigene37523_A	685	40	160	4.2313	19.5821	2.2104	Up	1.7486e-22	1.8605e-21	--
Unigene14903_AB-Unigene47645_A	471	30	120	4.6154	21.3595	2.2104	Up	3.1389e-17	2.7587e-16	--
Unigene15316_AB-Unigene52153_A	232	7	28	2.1863	10.1181	2.2104	Up	5.5088e-05	0.00020402	--
Unigene15825_AB-Unigene8610_A	270	11	44	2.9521	13.6622	2.2104	Up	3.739e-07	1.7838e-06	--
Unigene16298_AB-Unigene53220_A	206	6	24	2.1105	9.7673	2.2104	Up	0.00019532	0.00066787	hypothetical protein TcasGA2_TC002957 [Tribolium castaneum]
Unigene17508_AB-Unigene4345_A	231	6	24	1.8821	8.7102	2.2104	Up	0.00019532	0.00066779	--
Unigene18053_AB-Unigene38298_A	540	33	132	4.4282	20.4932	2.2104	Up	8.2924e-19	7.7329e-18	--
Unigene18911_AB-Unigene33652_A	440	39	156	6.4227	29.7237	2.2104	Up	5.8531e-22	6.1167e-21	--
Unigene21087_AB-Unigene50766_A	340	13	52	2.7706	12.822	2.2104	Up	3.1613e-08	1.6627e-07	--
Unigene24560_AB-CL6772.Contig1_A	1069	12	48	0.8134	3.7644	2.2104	Up	1.0855e-07	5.4274e-07	pelota [Aedes aegypti] >gi|108876194|gb|EAT40419.1| AAEL007854-PA [Aedes aegypti]
Unigene452_AB-Unigene29118_A	374	15	60	2.9062	13.4496	2.2104	Up	2.702e-09	1.5508e-08	Nucleolar protein 6 [Acromyrmex echinatior]
Unigene8450_AB-Unigene9856_A	310	28	112	6.5449	30.2891	2.2104	Up	3.5479e-16	2.9811e-15	PREDICTED: similar to AGAP006470-PA [Tribolium castaneum] >gi|270003989|gb|EFA00437.1| hypothetical protein TcasGA2_TC003291 [Tribolium castaneum]
Unigene854_AB-CL2495.Contig3_A	1944	39	156	1.4537	6.7276	2.2104	Up	5.8531e-22	6.1156e-21	PREDICTED: uncharacterized protein LOC100865380 [Apis florea]
CL1670.Contig1_AB-CL2669.Contig2_A	370	7	28	1.3709	6.3443	2.2103	Up	5.5088e-05	0.00020407	conserved hypothetical protein [Culex quinquefasciatus] >gi|167875563|gb|EDS38946.1| conserved hypothetical protein [Culex quinquefasciatus]
CL1867.Contig2_AB-Unigene36814_A	604	50	200	5.9985	27.7603	2.2103	Up	1.0049e-27	1.2416e-26	PREDICTED: peptidyl-prolyl cis-trans isomerase, rhodopsin-specific isozyme-like [Nasonia vitripennis]
CL5764.Contig1_AB-Unigene54918_A	291	9	36	2.2411	10.3715	2.2103	Up	4.4888e-06	1.9032e-05	PREDICTED: oxysterol-binding protein-related protein 3-like [Acyrthosiphon pisum]
Unigene16822_AB-Unigene54689_A	261	6	24	1.6658	7.7091	2.2103	Up	0.00019532	0.00066783	PREDICTED: tyrosine-protein phosphatase Lar-like [Megachile rotundata]
Unigene17529_AB-Unigene7289_A	263	10	40	2.7552	12.7507	2.2103	Up	1.2927e-06	5.8339e-06	hypothetical protein TTHERM_00522420 [Tetrahymena thermophila] >gi|89296187|gb|EAR94175.1| hypothetical protein TTHERM_00522420 [Tetrahymena thermophila SB210]
Unigene19756_AB-Unigene28381_A	264	9	36	2.4703	11.4322	2.2103	Up	4.4888e-06	1.9031e-05	--
Unigene20424_AB-Unigene14477_A	221	6	24	1.9673	9.1044	2.2103	Up	0.00019532	0.00066775	--
Unigene21428_AB-Unigene9527_A	319	13	52	2.953	13.6661	2.2103	Up	3.1613e-08	1.6625e-07	--
Unigene5047_AB-Unigene3977_A	225	7	28	2.2544	10.4329	2.2103	Up	5.5088e-05	0.00020401	--
Unigene8712_AB-Unigene24673_A	440	44	176	7.2462	33.5344	2.2103	Up	1.397e-24	1.5897e-23	PREDICTED: reticulon-4-interacting protein 1 homolog, mitochondrial-like [Acyrthosiphon pisum]
Unigene17222_AB-CL1132.Contig2_A	230	1607	6418	506.287	2339.39	2.2081	Up	0	0	--
CL1106.Contig2_AB-CL6171.Contig1_A	426	411	1639	69.9102	322.552	2.206	Up	1.8587e-214	1.1181e-212	sugar transporter 2 [Nilaparvata lugens]
CL5681.Contig1_AB-Unigene1157_A	217	54	215	18.0319	83.0633	2.2037	Up	1.4008e-29	1.825e-28	PREDICTED: coiled-coil domain-containing protein 39-like [Bombus impatiens]
Unigene19842_AB-Unigene42868_A	985	138	548	10.152	46.6418	2.1999	Up	1.0829e-72	2.7271e-71	PREDICTED: protein scarlet-like [Bombus terrestris]
Unigene19230_AB-Unigene47109_A	338	31	123	6.6459	30.5084	2.1987	Up	1.6184e-17	1.4385e-16	--
CL2673.Contig2_AB-Unigene28615_A	959	115	456	8.6894	39.8636	2.1977	Up	1.0416e-60	2.2808e-59	syntaxin-16, putative [Pediculus humanus corporis] >gi|212515793|gb|EEB17883.1| syntaxin-16, putative [Pediculus humanus corporis]
Unigene15125_AB-Unigene31151_A	313	28	111	6.4822	29.731	2.1974	Up	6.1473e-16	5.1108e-15	--
Unigene17118_AB-Unigene15524_A	487	52	206	7.7372	35.4625	2.1964	Up	2.6951e-28	3.3775e-27	--
Unigene22532_AB-Unigene46632_A	259	26	103	7.2741	33.3402	2.1964	Up	6.9674e-15	5.5038e-14	hypothetical protein TcasGA2_TC001390 [Tribolium castaneum]
Unigene17183_AB-Unigene13040_A	1442	193	764	9.6984	44.418	2.1953	Up	2.2255e-100	7.2295e-99	cryptochrome 2 [Rhyparobia maderae]
CL1609.Contig1_AB-Unigene6650_A	1339	133	526	7.1975	32.9333	2.194	Up	1.2948e-69	3.1495e-68	--
Unigene136_AB-Unigene33669_A	1983	220	870	8.0391	36.7813	2.1939	Up	5.9032e-114	2.1367e-112	toll-7-like protein [Tribolium castaneum]
Unigene315_AB-Unigene47031_A	635	42	166	4.7927	21.9162	2.1931	Up	4.6717e-23	5.0559e-22	PREDICTED: similar to CG8051 CG8051-PA [Tribolium castaneum]
Unigene18851_AB-Unigene36053_A	381	1020	4029	193.992	886.549	2.1922	Up	0	0	--
Unigene19686_AB-Unigene23226_A	547	36	142	4.769	21.7636	2.1902	Up	6.5822e-20	6.4084e-19	unnamed protein product, partial [Leishmania mexicana MHOM/GT/2001/U1103] >gi|356491666|emb|CBZ40949.1| unnamed protein product, partial [Leishmania mexicana MHOM/GT/2001/U1103]
Unigene19905_AB-Unigene13694_A	236	17	67	5.2197	23.8009	2.189	Up	4.0445e-10	2.463e-09	--
Unigene5573_AB-Unigene42311_A	216	17	67	5.703	26.0047	2.189	Up	4.0445e-10	2.4627e-09	--
Unigene21999_AB-Unigene41576_A	661	67	264	7.3448	33.4837	2.1887	Up	1.149e-35	1.6987e-34	--
Unigene12003_AB-CL6994.Contig2_A	276	15	59	3.9381	17.9215	2.1861	Up	4.6972e-09	2.6487e-08	--
Unigene22261_AB-Unigene43388_A	205	29	114	10.2507	46.621	2.1853	Up	3.161e-16	2.6639e-15	--
Unigene22940_AB-Unigene37196_A	387	86	338	16.1026	73.2211	2.185	Up	4.0992e-45	7.1882e-44	--
Unigene18689_AB-Unigene41113_A	232	14	55	4.3727	19.8749	2.1844	Up	1.6056e-08	8.6811e-08	alpha,alpha-trehalose-phosphate synthase subunit, putative [Pediculus humanus corporis] >gi|212518576|gb|EEB20322.1| alpha,alpha-trehalose-phosphate synthase subunit, putative [Pediculus humanus corporis]
Unigene23329_AB-Unigene66_A	359	28	110	5.6516	25.6879	2.1844	Up	1.0633e-15	8.7309e-15	--
Unigene19781_AB-Unigene50722_A	323	14	55	3.1408	14.2755	2.1843	Up	1.6056e-08	8.6803e-08	--
Unigene19882_AB-CL2329.Contig2_A	2240	383	1503	12.3897	56.2525	2.1828	Up	3.1016e-194	1.7064e-192	Tripeptidyl-peptidase 2 [Camponotus floridanus]
Unigene19129_AB-Unigene15851_A	422	13	51	2.2322	10.1318	2.1824	Up	5.5014e-08	2.8351e-07	TP53RK-binding protein [Camponotus floridanus]
Unigene4913_AB-Unigene9237_A	300	13	51	3.14	14.2521	2.1823	Up	5.5014e-08	2.8348e-07	Adipocyte plasma membrane-associated protein [Camponotus floridanus]
Unigene18186_AB-Unigene28985_A	446	51	200	8.286	37.5946	2.1818	Up	2.6779e-27	3.2716e-26	--
Unigene22279_AB-Unigene32600_A	350	63	247	13.0431	59.1643	2.1814	Up	2.4385e-33	3.4378e-32	--
CL1883.Contig4_AB-Unigene31052_A	295	36	141	8.8428	40.0708	2.18	Up	1.1364e-19	1.0932e-18	--
CL2451.Contig3_AB-Unigene48463_A	241	12	47	3.6081	16.3498	2.18	Up	1.8903e-07	9.2527e-07	PREDICTED: leucine-rich repeat neuronal protein 2-like [Acyrthosiphon pisum]
Unigene12349_AB-Unigene27854_A	328	12	47	2.651	12.0131	2.18	Up	1.8903e-07	9.2519e-07	--
Unigene23072_AB-Unigene38157_A	1607	155	607	6.9892	31.6667	2.1798	Up	2.0267e-79	5.429e-78	PREDICTED: similar to FIG4 homolog [Tribolium castaneum] >gi|270005661|gb|EFA02109.1| hypothetical protein TcasGA2_TC007753 [Tribolium castaneum]
CL5629.Contig1_AB-Unigene52254_A	372	11	43	2.1427	9.6907	2.1772	Up	6.5159e-07	3.0355e-06	--
Unigene17171_AB-Unigene52367_A	344	11	43	2.3171	10.4795	2.1772	Up	6.5159e-07	3.0353e-06	cathepsin L, putative [Acanthamoeba castellanii str. Neff] >gi|440799425|gb|ELR20475.1| cathepsin L, putative [Acanthamoeba castellanii str. Neff]
Unigene1827_AB-Unigene41884_A	212	11	43	3.7598	17.0045	2.1772	Up	6.5159e-07	3.035e-06	--
CL2988.Contig1_AB-CL3605.Contig1_A	1009	11	43	0.79	3.5728	2.1771	Up	6.5159e-07	3.036e-06	exocyst complex component sec3, putative [Pediculus humanus corporis] >gi|212506871|gb|EEB10957.1| exocyst complex component sec3, putative [Pediculus humanus corporis]
Unigene17334_AB-Unigene29737_A	325	43	168	9.5872	43.3368	2.1764	Up	4.1576e-23	4.5094e-22	PREDICTED: 5'-AMP-activated protein kinase catalytic subunit alpha-2 isoform X2 [Nasonia vitripennis]
CL2867.Contig2_AB-CL989.Contig5_A	2011	10	39	0.3603	1.6259	2.174	Up	2.2547e-06	9.9064e-06	PREDICTED: similar to myoinositol oxygenase [Tribolium castaneum] >gi|270008967|gb|EFA05415.1| hypothetical protein TcasGA2_TC015591 [Tribolium castaneum]
CL2793.Contig1_AB-Unigene51631_A	256	10	39	2.8305	12.7719	2.1738	Up	2.2547e-06	9.9071e-06	--
Unigene14435_AB-CL130.Contig2_A	870	20	78	1.6658	7.5163	2.1738	Up	1.7904e-11	1.1878e-10	RNA-binding protein with serine-rich domain 1-A [Acromyrmex echinatior]
Unigene22512_AB-Unigene40302_A	546	90	351	11.9442	53.8946	2.1738	Up	1.7107e-46	3.0596e-45	--
Unigene24778_AB-Unigene50986_A	236	10	39	3.0704	13.8543	2.1738	Up	2.2547e-06	9.9049e-06	--
Unigene17763_AB-Unigene46521_A	692	68	265	7.1205	32.1048	2.1727	Up	1.7624e-35	2.5963e-34	PREDICTED: phenylalanyl-tRNA synthetase beta chain-like [Bombus impatiens]
Unigene11929_AB-Unigene13791_A	387	46	179	8.613	38.7769	2.1706	Up	1.917e-24	2.1726e-23	--
CL6096.Contig2_AB-CL2372.Contig2_A	221	9	35	2.9509	13.2772	2.1697	Up	7.838e-06	3.2305e-05	reverse transcriptase [Drosophila yakuba]
Unigene18656_AB-Unigene16667_A	377	18	70	3.4597	15.5664	2.1697	Up	2.0605e-10	1.2759e-09	--
Unigene5274_AB-Unigene52691_A	256	9	35	2.5475	11.462	2.1697	Up	7.838e-06	3.2303e-05	--
Unigene19112_AB-Unigene7044_A	846	79	307	6.7665	30.4228	2.1687	Up	9.3951e-41	1.5306e-39	--
Unigene20197_AB-Unigene13818_A	225	17	66	5.4749	24.5919	2.1673	Up	7.0055e-10	4.1917e-09	--
Unigene19315_AB-Unigene27227_A	459	65	252	10.2615	46.0276	2.1653	Up	1.1193e-33	1.5859e-32	ACYPI008190 [Acyrthosiphon pisum]
Unigene16819_AB-Unigene17760_A	251	8	31	2.3095	10.3542	2.1646	Up	2.7401e-05	0.00010568	--
Unigene18158_AB-Unigene51673_A	221	8	31	2.623	11.7598	2.1646	Up	2.7401e-05	0.00010566	--
Unigene12198_AB-Unigene5347_A	271	8	31	2.1391	9.5901	2.1645	Up	2.7401e-05	0.00010569	--
Unigene15242_AB-Unigene50055_A	239	8	31	2.4255	10.8741	2.1645	Up	2.7401e-05	0.00010568	PREDICTED: similar to Juvenile hormone esterase binding protein 29 CG3776-PA [Tribolium castaneum] >gi|270010037|gb|EFA06485.1| hypothetical protein TcasGA2_TC009382 [Tribolium castaneum]
Unigene17497_AB-CL290.Contig2_A	365	8	31	1.5882	7.1203	2.1645	Up	2.7401e-05	0.00010567	GA30215 [Drosophila pseudoobscura pseudoobscura] >gi|388859745|gb|EIM52900.1| GA30215 [Drosophila pseudoobscura pseudoobscura]
Unigene21030_AB-Unigene43447_A	685	56	217	5.9239	26.5583	2.1645	Up	3.3029e-29	4.2609e-28	--
Unigene5722_AB-Unigene16915_A	209	16	62	5.5473	24.87	2.1645	Up	2.3857e-09	1.3738e-08	--
CL2061.Contig3_AB-Unigene39268_A	1518	239	925	11.4087	51.0858	2.1628	Up	6.7332e-119	2.5251e-117	--
CL1185.Contig1_AB-Unigene47808_A	938	50	193	3.8626	17.2498	2.1589	Up	4.5569e-26	5.4056e-25	PREDICTED: uncharacterized protein LOC100862976 [Apis florea]
CL2361.Contig1_AB-Unigene27151_A	2951	149	575	3.6587	16.3354	2.1586	Up	2.0391e-74	5.2213e-73	PREDICTED: E3 ubiquitin-protein ligase Nedd-4-like isoform 2 [Megachile rotundata]
Unigene16308_AB-Unigene41591_A	392	14	54	2.5879	11.5488	2.1579	Up	2.7832e-08	1.4691e-07	--
Unigene17448_AB-Unigene51039_A	313	14	54	3.2411	14.4637	2.1579	Up	2.7832e-08	1.469e-07	--
Unigene24037_AB-CL3316.Contig4_A	1034	69	265	4.8355	21.486	2.1517	Up	4.6085e-35	6.7307e-34	--
CL370.Contig1_AB-Unigene28555_A	464	67	257	10.4632	46.435	2.1499	Up	5.107e-34	7.3005e-33	--
Unigene24308_AB-Unigene38450_A	1911	4278	16402	162.214	719.559	2.1492	Up	0	0	heat shock cognate 70 protein [Spodoptera frugiperda]
Unigene14996_AB-Unigene41676_A	265	18	69	4.9219	21.829	2.149	Up	3.5588e-10	2.175e-09	--
Unigene1854_AB-Unigene3735_A	273	12	46	3.1851	14.1262	2.149	Up	3.2789e-07	1.5733e-06	PREDICTED: endoplasmic reticulum metallopeptidase 1-like [Acyrthosiphon pisum]
Unigene15524_AB-Unigene5654_A	216	18	69	6.0385	26.7809	2.1489	Up	3.5588e-10	2.1748e-09	--
Unigene24459_AB-Unigene4888_A	1152	198	759	12.4544	55.2357	2.1489	Up	4.1627e-97	1.324e-95	hypothetical protein SINV_08134 [Solenopsis invicta]
Unigene4941_AB-Unigene51888_A	323	12	46	2.6921	11.9395	2.1489	Up	3.2789e-07	1.5732e-06	--
Unigene11471_AB-Unigene16531_A	357	17	65	3.4506	15.2643	2.1452	Up	1.21e-09	7.1218e-09	--
CL4931.Contig1_AB-Unigene32558_A	774	67	256	6.2725	27.7287	2.1443	Up	8.7544e-34	1.2445e-32	--
CL2985.Contig3_AB-Unigene39148_A	1702	287	1096	12.2189	53.9861	2.1435	Up	6.0425e-139	2.5429e-137	PREDICTED: similar to Apoptosis-inducing factor 1, mitochondrial precursor (Programmed cell death protein 8) [Tribolium castaneum] >gi|270005173|gb|EFA01621.1| hypothetical protein TcasGA2_TC007190 [Tribolium castaneum]
CL105.Contig1_AB-Unigene24372_A	294	33	126	8.1335	35.9297	2.1432	Up	2.1858e-17	1.9316e-16	PREDICTED: hypothetical protein LOC100679702 [Nasonia vitripennis]
Unigene23764_AB-CL4872.Contig1_A	374	22	84	4.2625	18.8295	2.1432	Up	4.651e-12	3.1963e-11	hect E3 ubiquitin ligase, putative [Pediculus humanus corporis] >gi|212508345|gb|EEB12069.1| hect E3 ubiquitin ligase, putative [Pediculus humanus corporis]
Unigene23979_AB-Unigene9032_A	298	11	42	2.6748	11.8158	2.1432	Up	1.1308e-06	5.1298e-06	--
Unigene18211_AB-Unigene5048_A	756	38	145	3.6423	16.0797	2.1423	Up	8.8729e-20	8.5738e-19	WD repeat-containing protein 44 [Harpegnathos saltator]
Unigene22538_AB-Unigene2813_A	279	59	225	15.3234	67.6097	2.1415	Up	7.7345e-30	1.0146e-28	--
Unigene485_AB-Unigene30902_A	536	32	122	4.3261	19.0821	2.1411	Up	7.3351e-17	6.3375e-16	--
Unigene11205_AB-Unigene5319_A	617	31	118	3.6407	16.0335	2.1388	Up	2.4627e-16	2.084e-15	--
CL1139.Contig2_AB-CL4362.Contig1_A	982	25	95	1.8447	8.1104	2.1364	Up	2.079e-13	1.5381e-12	PREDICTED: hypothetical protein LOC409983 [Apis mellifera]
CL2844.Contig4_AB-Unigene45013_A	608	55	209	6.5549	28.8186	2.1364	Up	9.5459e-28	1.1799e-26	--
Unigene17945_AB-Unigene13892_A	259	15	57	4.1966	18.4504	2.1364	Up	1.4061e-08	7.6469e-08	--
Unigene24512_AB-Unigene12144_A	230	30	114	9.4515	41.5535	2.1364	Up	8.2722e-16	6.8361e-15	hypothetical protein DAPPUDRAFT_230557 [Daphnia pulex]
Unigene24582_AB-Unigene4848_A	209	15	57	5.2006	22.8644	2.1364	Up	1.4061e-08	7.6455e-08	NADH dehydrogenase subunit 8 (mitochondrion) [Andalucia godoyi]
CL699.Contig2_AB-CL5252.Contig2_A	1658	168	638	7.3423	32.2602	2.1355	Up	2.8649e-81	7.8372e-80	PREDICTED: succinate-semialdehyde dehydrogenase, mitochondrial-like isoform 1 [Acyrthosiphon pisum]
Unigene24246_AB-Unigene11957_A	349	43	163	8.9279	39.1555	2.1328	Up	6.2249e-22	6.5006e-21	--
Unigene654_AB-Unigene13746_A	408	19	72	3.3744	14.7946	2.1324	Up	1.8057e-10	1.1245e-09	--
Unigene24018_AB-CL2922.Contig3_A	314	33	125	7.6154	33.3742	2.1317	Up	3.7505e-17	3.2864e-16	PREDICTED: STAM-binding protein-like [Apis florea]
Unigene23825_AB-Unigene45669_A	547	189	715	25.037	109.585	2.1299	Up	1.4567e-90	4.3836e-89	AGAP010623-PA [Anopheles gambiae str. PEST] >gi|157019225|gb|EAA05835.4| AGAP010623-PA [Anopheles gambiae str. PEST]
Unigene18331_AB-Unigene29394_A	357	23	87	4.6684	20.4306	2.1297	Up	2.3666e-12	1.6565e-11	--
CL2697.Contig3_AB-CL2167.Contig1_A	1609	9	34	0.4053	1.7716	2.128	Up	1.3617e-05	5.461e-05	PREDICTED: RNA-binding protein 39-like isoform 2 [Bombus impatiens]
CL4221.Contig1_AB-Unigene1494_A	1089	45	170	2.9943	13.0873	2.1279	Up	9.5461e-23	1.0247e-21	PREDICTED: COBW domain-containing protein 1-like isoform 1 [Acyrthosiphon pisum] >gi|328709850|ref|XP_003244088.1| PREDICTED: COBW domain-containing protein 1-like isoform 2 [Acyrthosiphon pisum]
CL733.Contig2_AB-CL943.Contig2_A	405	9	34	1.6103	7.0381	2.1279	Up	1.3617e-05	5.4602e-05	--
Unigene14497_AB-Unigene21387_A	283	9	34	2.3044	10.0722	2.1279	Up	1.3617e-05	5.4595e-05	--
Unigene18744_AB-Unigene4408_A	344	9	34	1.8958	8.2861	2.1279	Up	1.3617e-05	5.4591e-05	phospholipase A2D [Danaus plexippus]
Unigene16029_AB-Unigene7759_A	2353	183	690	5.6356	24.5843	2.1251	Up	3.2757e-87	9.5006e-86	PREDICTED: protein SMG5-like [Megachile rotundata]
Unigene12201_AB-Unigene51254_A	233	13	49	4.0429	17.6307	2.1246	Up	1.648e-07	8.1057e-07	--
Unigene19906_AB-Unigene46560_A	747	82	309	7.9543	34.6792	2.1243	Up	5.5731e-40	8.9954e-39	--
Unigene19064_AB-Unigene22996_A	755	43	162	4.127	17.9887	2.1239	Up	1.0656e-21	1.1039e-20	mitochondrial 2-oxoglutarate/malate carrier protein, putative [Pediculus humanus corporis] >gi|212516648|gb|EEB18634.1| mitochondrial 2-oxoglutarate/malate carrier protein, putative [Pediculus humanus corporis]
Unigene5483_AB-Unigene27896_A	320	129	486	29.2111	127.326	2.1239	Up	6.5964e-62	1.4617e-60	hypothetical protein SINV_07010 [Solenopsis invicta]
Unigene23009_AB-Unigene44916_A	2704	904	3403	24.2254	105.508	2.1228	Up	0	0	PREDICTED: uncharacterized protein LOC100881823 [Megachile rotundata]
Unigene21534_AB-Unigene23767_A	1796	216	813	8.7148	37.9503	2.1226	Up	2.8097e-102	9.3059e-101	PREDICTED: hypothetical protein LOC100123194 isoform 1 [Nasonia vitripennis] >gi|345480926|ref|XP_003424247.1| PREDICTED: hypothetical protein LOC100123194 isoform 2 [Nasonia vitripennis]
Unigene23087_AB-Unigene46195_A	285	21	79	5.3393	23.2388	2.1218	Up	2.7036e-11	1.7756e-10	--
CL277.Contig1_AB-Unigene20174_A	2298	266	998	8.3876	36.4092	2.118	Up	8.8086e-125	3.4338e-123	rubredoxin-NAD reductase, putative [Pediculus humanus corporis] >gi|212511736|gb|EEB14629.1| rubredoxin-NAD reductase, putative [Pediculus humanus corporis]
CL4606.Contig1_AB-CL4565.Contig1_A	3465	915	3432	19.1349	83.0376	2.1176	Up	0	0	PREDICTED: laminin subunit alpha-like [Acyrthosiphon pisum]
Unigene18017_AB-Unigene17738_A	242	12	45	3.5931	15.5893	2.1173	Up	5.665e-07	2.6541e-06	PREDICTED: phosphotriesterase-related protein-like [Megachile rotundata]
Unigene18584_AB-Unigene5417_A	336	24	90	5.1758	22.4561	2.1173	Up	1.2031e-12	8.5627e-12	--
Unigene15686_AB-Unigene48243_A	536	28	105	3.7853	16.4231	2.1172	Up	1.6024e-14	1.2454e-13	PREDICTED: DNA replication factor Cdt1-like [Bombus terrestris]
Unigene17059_AB-Unigene52684_A	298	8	30	1.9453	8.4399	2.1172	Up	4.7641e-05	0.00017783	PREDICTED: similar to mindbomb homolog 1 [Tribolium castaneum]
Unigene400_AB-Unigene4181_A	302	12	45	2.8793	12.4921	2.1172	Up	5.665e-07	2.6539e-06	hypothetical protein EAI_10311 [Harpegnathos saltator]
Unigene15575_AB-Unigene36327_A	492	372	1394	54.7881	237.535	2.1162	Up	2.3922e-173	1.1942e-171	PREDICTED: methyltransferase-like protein 23-like [Nasonia vitripennis]
Unigene19210_AB-Unigene36120_A	1474	590	2209	29.0043	125.64	2.115	Up	2.5772e-273	1.9041e-271	--
Unigene19138_AB-Unigene41937_A	2503	1451	5428	42.0064	181.807	2.1137	Up	0	0	Vacuolar ATP synthase catalytic subunit A [Camponotus floridanus]
Unigene1368_AB-Unigene43243_A	362	46	172	9.2078	39.8337	2.1131	Up	8.3554e-23	8.9836e-22	--
Unigene19469_AB-Unigene18784_A	340	38	142	8.0987	35.0139	2.1122	Up	4.4554e-19	4.1964e-18	--
CL4218.Contig6_AB-CL1951.Contig2_A	397	30	112	5.4757	23.6515	2.1108	Up	2.4283e-15	1.9595e-14	hypothetical protein TcasGA2_TC001474 [Tribolium castaneum]
Unigene8652_AB-Unigene7714_A	245	26	97	7.6898	33.1922	2.1098	Up	1.8143e-13	1.3466e-12	--
Unigene19523_AB-Unigene37499_A	675	1185	4420	127.211	548.971	2.1095	Up	0	0	zinc finger protein [Aedes aegypti] >gi|108872907|gb|EAT37132.1| AAEL010847-PA [Aedes aegypti]
CL1159.Contig3_AB-Unigene23705_A	330	22	82	4.8308	20.832	2.1085	Up	1.3711e-11	9.1632e-11	conserved hypothetical protein [Pediculus humanus corporis] >gi|212510411|gb|EEB13596.1| conserved hypothetical protein [Pediculus humanus corporis]
Unigene14302_AB-Unigene52373_A	319	11	41	2.4987	10.7752	2.1085	Up	1.9538e-06	8.6561e-06	--
Unigene1855_AB-CL1875.Contig1_A	434	44	164	7.3463	31.68	2.1085	Up	9.3149e-22	9.6627e-21	PREDICTED: hypothetical protein LOC100571634 [Acyrthosiphon pisum]
Unigene24083_AB-Unigene21470_A	239	102	380	30.9251	133.296	2.1078	Up	2.5778e-48	4.7406e-47	GI16427 [Drosophila mojavensis] >gi|193907229|gb|EDW06096.1| GI16427 [Drosophila mojavensis]
Unigene13900_AB-Unigene11287_A	661	29	108	3.1791	13.6979	2.1073	Up	8.157e-15	6.4221e-14	PREDICTED: hypothetical protein LOC100576392 [Apis mellifera]
Unigene23121_AB-Unigene19037_A	408	29	108	5.1505	22.1919	2.1072	Up	8.157e-15	6.4212e-14	--
CL2657.Contig1_AB-CL1032.Contig1_A	1774	7	26	0.2859	1.2287	2.1036	Up	0.0001679	0.00058021	PREDICTED: similar to mrp4 [Tribolium castaneum]
Unigene17911_AB-CL4655.Contig1_A	404	7	26	1.2555	5.3954	2.1035	Up	0.0001679	0.00058015	--
Unigene20381_AB-Unigene51400_A	269	14	52	3.7712	16.2062	2.1035	Up	8.2759e-08	4.1908e-07	--
Unigene1806_AB-Unigene35529_A	232	14	52	4.3727	18.7908	2.1034	Up	8.2759e-08	4.1912e-07	--
Unigene22453_AB-Unigene43217_A	655	49	182	5.4208	23.2949	2.1034	Up	6.5498e-24	7.2964e-23	--
Unigene5676_AB-Unigene48684_A	307	21	78	4.9567	21.3004	2.1034	Up	4.6351e-11	2.9996e-10	--
Unigene7433_AB-Unigene11009_A	1095	272	1009	17.9996	77.2516	2.1016	Up	6.7873e-125	2.6493e-123	--
Unigene4930_AB-Unigene50571_A	309	17	63	3.9866	17.0928	2.1002	Up	3.5777e-09	2.0339e-08	--
Unigene19342_AB-Unigene35921_A	288	37	137	9.3093	39.8803	2.0989	Up	2.5453e-18	2.3275e-17	PREDICTED: charged multivesicular body protein 5-like [Nasonia vitripennis]
CL375.Contig12_AB-CL4495.Contig2_A	875	10	37	0.8281	3.5451	2.0979	Up	6.7647e-06	2.8097e-05	phosphatidylethanolamine-binding protein [Branchiostoma belcheri tsingtauense]
CL3973.Contig1_AB-CL4008.Contig2_A	1197	10	37	0.6054	2.5914	2.0978	Up	6.7647e-06	2.8095e-05	PREDICTED: tubulin polyglutamylase TTLL4-like [Acyrthosiphon pisum]
Unigene23744_AB-Unigene45215_A	2684	1451	5367	39.1736	167.641	2.0974	Up	0	0	PREDICTED: similar to HERPUD family member 2 [Tribolium castaneum] >gi|270010715|gb|EFA07163.1| hypothetical protein TcasGA2_TC010160 [Tribolium castaneum]
Unigene20290_AB-Unigene47295_A	441	33	122	5.4223	23.1927	2.0967	Up	1.8764e-16	1.597e-15	--
Unigene22652_AB-Unigene30181_A	759	102	377	9.7379	41.6419	2.0964	Up	1.2706e-47	2.3116e-46	RecName: Full=Lachesin; Flags: Precursor >gi|294841|gb|AAC37185.1| lachesin [Schistocerca americana]
Unigene20375_AB-Unigene5009_A	1470	240	887	11.8305	50.5868	2.0962	Up	1.1568e-109	4.0922e-108	hypothetical protein TcasGA2_TC009368 [Tribolium castaneum]
Unigene14610_AB-Unigene29194_A	313	13	48	3.0096	12.8566	2.0949	Up	2.8362e-07	1.368e-06	--
Unigene20466_AB-Unigene51388_A	370	13	48	2.546	10.876	2.0948	Up	2.8362e-07	1.3678e-06	--
CL434.Contig2_AB-Unigene48934_A	533	29	107	3.9426	16.8301	2.0938	Up	1.3933e-14	1.0855e-13	Sec61 alpha 1 subunit [Acyrthosiphon pisum] >gi|52630957|gb|AAU84942.1| probable transport protein Sec61 alpha subunit [Toxoptera citricida]
Unigene18259_AB-Unigene12474_A	443	93	343	15.2121	64.9114	2.0933	Up	2.13e-43	3.6508e-42	Hrp65 protein, putative [Pediculus humanus corporis] >gi|212515645|gb|EEB17750.1| Hrp65 protein, putative [Pediculus humanus corporis]
Unigene12374_AB-Unigene27949_A	1984	192	708	7.0124	29.9173	2.093	Up	9.9276e-88	2.8992e-86	hypothetical protein EAG_11674 [Camponotus floridanus]
Unigene19963_AB-Unigene9665_A	383	16	59	3.0271	12.9147	2.093	Up	1.2179e-08	6.6664e-08	PREDICTED: eukaryotic translation initiation factor 2-alpha kinase-like isoform 1 [Acyrthosiphon pisum] >gi|328715562|ref|XP_003245662.1| PREDICTED: eukaryotic translation initiation factor 2-alpha kinase-like isoform 2 [Acyrthosiphon pisum]
Unigene1468_AB-Unigene6195_A	332	19	70	4.1469	17.6763	2.0917	Up	5.3142e-10	3.2111e-09	GH10806 [Drosophila grimshawi] >gi|193904001|gb|EDW02868.1| GH10806 [Drosophila grimshawi]
Unigene15782_AB-Unigene27980_A	594	66	243	8.0513	34.2965	2.0908	Up	3.5863e-31	4.8416e-30	PREDICTED: hypothetical protein [Tribolium castaneum] >gi|270015059|gb|EFA11507.1| hypothetical protein TcasGA2_TC014221 [Tribolium castaneum]
Unigene15209_AB-Unigene35584_A	987	162	596	11.8934	50.6244	2.0897	Up	5.5024e-74	1.4047e-72	Trafficking protein particle complex subunit 5 [Harpegnathos saltator]
Unigene19164_AB-Unigene31955_A	250	37	136	10.7243	45.6068	2.0884	Up	4.3386e-18	3.9356e-17	AGAP006159-PA [Anopheles gambiae str. PEST] >gi|157016045|gb|EAA10814.3| AGAP006159-PA [Anopheles gambiae str. PEST]
Unigene20895_AB-Unigene377_A	993	128	470	9.3405	39.6807	2.0869	Up	1.2924e-58	2.7478e-57	--
Unigene17634_AB-Unigene18128_A	309	9	33	2.1105	8.9534	2.0849	Up	2.3533e-05	9.1557e-05	--
Unigene11371_AB-Unigene36124_A	334	21	77	4.556	19.3275	2.0848	Up	7.9263e-11	5.0588e-10	PREDICTED: hypothetical protein LOC100575449 [Acyrthosiphon pisum]
Unigene16563_AB-CL5285.Contig1_A	636	63	231	7.1778	30.4499	2.0848	Up	1.3175e-29	1.7184e-28	U88 [Brugia malayi]
Unigene16799_AB-Unigene27526_A	359	12	44	2.4221	10.2752	2.0848	Up	9.7468e-07	4.4511e-06	RecName: Full=Anamorsin homolog; AltName: Full=Fe-S cluster assembly protein DRE2 homolog
Unigene24870_AB-Unigene49549_A	456	15	55	2.3836	10.1118	2.0848	Up	4.1533e-08	2.1662e-07	--
Unigene8867_AB-Unigene51227_A	260	9	33	2.5083	10.6407	2.0848	Up	2.3533e-05	9.1551e-05	PREDICTED: DNA repair and recombination protein RAD54-like [Acyrthosiphon pisum]
CL1927.Contig2_AB-CL12.Contig2_A	1878	53	194	2.045	8.6604	2.0823	Up	4.4601e-25	5.1406e-24	PREDICTED: similar to GA20276-PA [Tribolium castaneum] >gi|270010872|gb|EFA07320.1| hypothetical protein TcasGA2_TC015913 [Tribolium castaneum]
CL3042.Contig2_AB-Unigene38892_A	1675	32	117	1.3843	5.856	2.0808	Up	1.0719e-15	8.8005e-15	PREDICTED: WW domain-binding protein 11-like [Acyrthosiphon pisum]
Unigene19843_AB-Unigene42869_A	791	157	574	14.3824	60.8367	2.0806	Up	6.2673e-71	1.5467e-69	PREDICTED: protein scarlet-like [Apis mellifera]
Unigene20191_AB-Unigene28041_A	1762	125	457	5.1406	21.7441	2.0806	Up	7.9528e-57	1.6563e-55	PREDICTED: uncharacterized protein LOC100882999 [Megachile rotundata]
Unigene22717_AB-Unigene21354_A	1024	43	157	3.0428	12.8538	2.0787	Up	1.5371e-20	1.5312e-19	PREDICTED: hypothetical protein LOC100747922 [Bombus impatiens]
Unigene16832_AB-Unigene23384_A	898	177	646	14.2825	60.3096	2.0781	Up	1.7583e-79	4.7121e-78	PREDICTED: glycoprotein-N-acetylgalactosamine 3-beta-galactosyltransferase 1-like [Acyrthosiphon pisum]
CL1154.Contig1_AB-CL4165.Contig1_A	882	17	62	1.3967	5.8932	2.077	Up	6.1239e-09	3.4284e-08	PREDICTED: putative glutamate synthase [NADPH]-like [Acyrthosiphon pisum]
Unigene17123_AB-Unigene8459_A	998	79	288	5.7359	24.1932	2.0765	Up	2.4483e-36	3.6783e-35	hypothetical protein TcasGA2_TC001087 [Tribolium castaneum]
CL2694.Contig1_AB-Unigene30512_A	218	14	51	4.6535	19.613	2.0754	Up	1.4193e-07	7.0205e-07	WD repeat domain phosphoinositide-interacting protein 3 [Harpegnathos saltator]
Unigene16674_AB-Unigene3363_A	604	95	346	11.3971	48.0253	2.0751	Up	2.7331e-43	4.6696e-42	hypothetical protein Phum_PHUM046570 [Pediculus humanus corporis] >gi|212506267|gb|EEB10527.1| hypothetical protein Phum_PHUM046570 [Pediculus humanus corporis]
Unigene8728_AB-Unigene21984_A	315	46	167	10.5817	44.4464	2.0705	Up	1.1956e-21	1.2353e-20	--
CL578.Contig2_AB-Unigene15212_A	604	27	98	3.2392	13.6025	2.0702	Up	2.6801e-13	1.97e-12	PREDICTED: protein FAM114A2-like isoform 1 [Nasonia vitripennis] >gi|345487745|ref|XP_003425748.1| PREDICTED: protein FAM114A2-like isoform 2 [Nasonia vitripennis] >gi|345487747|ref|XP_003425749.1| PREDICTED: protein FAM114A2-like isoform 3 [Nasonia vitripennis]
CL4968.Contig1_AB-Unigene46666_A	1164	143	519	8.9021	37.3805	2.0701	Up	6.9043e-64	1.568e-62	PREDICTED: mitogen-activated protein kinase kinase kinase 9-like [Acyrthosiphon pisum]
CL106.Contig3_AB-CL4897.Contig1_A	203	8	29	2.8556	11.9766	2.0684	Up	8.2343e-05	0.00029809	hypothetical protein DAPPUDRAFT_198542 [Daphnia pulex]
Unigene19069_AB-CL62.Contig1_A	789	8	29	0.7347	3.0814	2.0684	Up	8.2343e-05	0.00029798	conserved hypothetical protein [Pediculus humanus corporis] >gi|212510572|gb|EEB13722.1| conserved hypothetical protein [Pediculus humanus corporis]
CL2325.Contig1_AB-CL4062.Contig2_A	217	8	29	2.6714	11.2039	2.0683	Up	8.2343e-05	0.00029801	PiggyBac transposable element-derived protein 4 [Harpegnathos saltator]
CL960.Contig4_AB-CL5428.Contig2_A	312	16	58	3.716	15.5849	2.0683	Up	2.0835e-08	1.1132e-07	--
Unigene15988_AB-Unigene22228_A	211	8	29	2.7474	11.5225	2.0683	Up	8.2343e-05	0.00029799	--
Unigene48_AB-CL6846.Contig1_A	250	40	145	11.5939	48.6249	2.0683	Up	5.7161e-19	5.3582e-18	ORF1 for putative RNA binding protein [Drosophila melanogaster] >gi|42397985|gb|AAS13458.1| putative RNA binding protein [Drosophila simulans]
Unigene18126_AB-Unigene20130_A	939	61	221	4.7073	19.7314	2.0675	Up	4.193e-28	5.2327e-27	PREDICTED: MLX-interacting protein-like [Nasonia vitripennis]
Unigene1853_AB-Unigene42791_A	256	29	105	8.2086	34.3859	2.0666	Up	4.0424e-14	3.0934e-13	--
CL5862.Contig1_AB-CL2358.Contig1_A	861	7747	28045	651.987	2730.76	2.0664	Up	0	0	--
Unigene19343_AB-Unigene49974_A	397	21	76	3.833	16.0492	2.066	Up	1.352e-10	8.4922e-10	PREDICTED: armadillo repeat-containing protein 6 homolog [Bombus impatiens]
Unigene20532_AB-Unigene44220_A	288	42	152	10.5673	44.2468	2.066	Up	8.7105e-20	8.4182e-19	--
CL3135.Contig2_AB-CL578.Contig2_A	924	13	47	1.0195	4.2644	2.0645	Up	4.8616e-07	2.2913e-06	U1 small nuclear ribonucleoprotein 70 kDa [Acromyrmex echinatior]
Unigene18261_AB-Unigene12965_A	434	41	148	6.8455	28.5892	2.0622	Up	2.9062e-19	2.7561e-18	--
Unigene20399_AB-Unigene48206_A	553	33	119	4.3241	18.0407	2.0608	Up	9.2485e-16	7.627e-15	--
Unigene21511_AB-Unigene21525_A	529	43	155	5.8901	24.5644	2.0602	Up	4.4296e-20	4.3397e-19	--
Unigene19294_AB-CL5404.Contig1_A	1392	53	191	2.759	11.5034	2.0598	Up	2.1788e-24	2.4656e-23	PREDICTED: hypothetical protein LOC100168705 [Acyrthosiphon pisum]
CL3444.Contig1_AB-CL2889.Contig1_A	835	25	90	2.1695	9.0362	2.0584	Up	3.03e-12	2.105e-11	unknown unsecreted protein [Papilio xuthus] >gi|389610025|dbj|BAM18624.1| unknown unsecreted protein [Papilio xuthus]
Unigene13864_AB-Unigene50804_A	327	15	54	3.3239	13.8445	2.0584	Up	7.101e-08	3.6151e-07	--
Unigene923_AB-Unigene40335_A	265	60	216	16.4064	68.3343	2.0584	Up	2.36e-27	2.8875e-26	AAEL000576-PA [Aedes aegypti]
CL183.Contig3_AB-Unigene3573_A	246	10	36	2.9456	12.2687	2.0583	Up	1.1631e-05	4.6932e-05	PREDICTED: 1-phosphatidylinositol-4,5-bisphosphate phosphodiesterase gamma-1-like [Bombus impatiens]
CL5635.Contig2_AB-CL7060.Contig2_A	772	35	126	3.2852	13.6831	2.0583	Up	1.4023e-16	1.1995e-15	--
Unigene21736_AB-Unigene23643_A	974	110	396	8.1836	34.0853	2.0583	Up	8.4055e-49	1.5579e-47	suppressor of cytokine signaling-2, putative [Pediculus humanus corporis] >gi|212509439|gb|EEB12822.1| suppressor of cytokine signaling-2, putative [Pediculus humanus corporis]
Unigene22404_AB-Unigene49716_A	226	10	36	3.2063	13.3544	2.0583	Up	1.1631e-05	4.6928e-05	--
Unigene9630_AB-Unigene46629_A	309	45	162	10.5527	43.9529	2.0583	Up	6.7577e-21	6.8167e-20	putative GQP-rich salivary protein [Culex quinquefasciatus]
CL3646.Contig1_AB-Unigene36743_A	667	92	331	9.9947	41.6038	2.0575	Up	4.8218e-41	7.9055e-40	LRP16 protein [Bombyx mori] >gi|95102810|gb|ABF51346.1| LRP16 protein [Bombyx mori]
CL4021.Contig2_AB-CL5250.Contig2_A	1594	22	79	1.0001	4.155	2.0547	Up	6.8145e-11	4.3629e-10	Flotillin-2, isoform L [Drosophila melanogaster] >gi|440216776|gb|AGB95396.1| Flotillin-2, isoform L [Drosophila melanogaster]
Unigene9902_AB-Unigene8823_A	507	22	79	3.1443	13.0632	2.0547	Up	6.8145e-11	4.3624e-10	GI23354 [Drosophila mojavensis] >gi|193915523|gb|EDW14390.1| GI23354 [Drosophila mojavensis]
CL4427.Contig2_AB-Unigene30258_A	1105	61	219	4.0001	16.6155	2.0544	Up	1.2026e-27	1.4827e-26	anaphase-promoting complex subunit, putative [Pediculus humanus corporis] >gi|212513948|gb|EEB16346.1| anaphase-promoting complex subunit, putative [Pediculus humanus corporis]
Unigene23689_AB-Unigene8095_A	280	17	61	4.3995	18.2643	2.0536	Up	1.0449e-08	5.7432e-08	PREDICTED: protein FAM46A-like [Bombus impatiens]
CL2732.Contig1_AB-Unigene3225_A	2151	80	287	2.695	11.1859	2.0533	Up	1.0284e-35	1.5214e-34	PREDICTED: putative ATP-dependent RNA helicase me31b-like isoform 1 [Nasonia vitripennis] >gi|345485131|ref|XP_003425200.1| PREDICTED: putative ATP-dependent RNA helicase me31b-like isoform 2 [Nasonia vitripennis]
Unigene17983_AB-CL3111.Contig1_A	1833	320	1148	12.6502	52.5061	2.0533	Up	1.1677e-137	4.8899e-136	agonaute 2 [Nilaparvata lugens]
CL3005.Contig1_AB-CL1738.Contig2_A	2531	138	494	3.9509	16.3631	2.0502	Up	3.7584e-60	8.1424e-59	Choline-phosphate cytidylyltransferase B [Acromyrmex echinatior]
CL1106.Contig1_AB-Unigene37273_A	814	95	340	8.4568	35.0175	2.0499	Up	6.4182e-42	1.0692e-40	--
Unigene22603_AB-Unigene14099_A	393	19	68	3.5032	14.506	2.0499	Up	1.5465e-09	9.0423e-09	PREDICTED: protein cereblon homolog [Acyrthosiphon pisum]
CL5506.Contig2_AB-CL3990.Contig2_A	2003	45	161	1.6279	6.7387	2.0495	Up	1.1444e-20	1.1437e-19	conserved hypothetical protein [Pediculus humanus corporis] >gi|212516939|gb|EEB18893.1| conserved hypothetical protein [Pediculus humanus corporis]
Unigene12245_AB-Unigene54950_A	283	7	25	1.7923	7.406	2.0469	Up	0.00029023	0.00096509	--
Unigene17988_AB-Unigene29909_A	218	14	50	4.6535	19.2284	2.0469	Up	2.4249e-07	1.1751e-06	--
CL1154.Contig2_AB-CL4165.Contig2_A	920	49	175	3.8594	15.9471	2.0468	Up	2.668e-22	2.8184e-21	PREDICTED: putative glutamate synthase [NADPH]-like [Acyrthosiphon pisum]
CL3957.Contig1_AB-Unigene4048_A	308	7	25	1.6469	6.8049	2.0468	Up	0.00029023	0.0009652	PREDICTED: copia protein-like [Anolis carolinensis]
Unigene21088_AB-Unigene44940_A	335	14	50	3.0283	12.5128	2.0468	Up	2.4249e-07	1.175e-06	--
Unigene23171_AB-Unigene7163_A	507	56	200	8.0037	33.0714	2.0468	Up	2.8743e-25	3.3315e-24	PREDICTED: hypothetical protein LOC100165829 isoform 1 [Acyrthosiphon pisum]
Unigene25239_AB-Unigene4098_A	228	7	25	2.2247	9.1925	2.0468	Up	0.00029023	0.00096493	PREDICTED: integrin alpha-PS2-like [Acyrthosiphon pisum]
Unigene5272_AB-Unigene29801_A	213	7	25	2.3814	9.8399	2.0468	Up	0.00029023	0.00096488	--
CL1561.Contig2_AB-Unigene45357_A	613	39	139	4.6101	19.0101	2.0439	Up	5.4804e-18	4.9554e-17	hypothetical protein Phum_PHUM387840 [Pediculus humanus corporis] >gi|212513141|gb|EEB15769.1| hypothetical protein Phum_PHUM387840 [Pediculus humanus corporis]
CL3055.Contig1_AB-Unigene38190_A	356	96	342	19.5402	80.5391	2.0432	Up	5.5293e-42	9.2238e-41	GTP-binding protein Rheb [Nilaparvata lugens]
CL958.Contig9_AB-Unigene52510_A	435	16	57	2.6653	10.9854	2.0432	Up	3.5523e-08	1.861e-07	methyl farnesoate epoxidase [Schistocerca gregaria]
Unigene8547_AB-Unigene15713_A	347	16	57	3.3412	13.7713	2.0432	Up	3.5523e-08	1.8607e-07	PREDICTED: dual 3&apos;,5&apos;-cyclic-AMP and -GMP phosphodiesterase 11-like [Megachile rotundata]
CL1214.Contig1_AB-Unigene38471_A	360	57	203	11.4731	47.2742	2.0428	Up	1.4624e-25	1.7074e-24	PREDICTED: hypothetical protein LOC100644594 [Bombus terrestris]
Unigene15084_AB-Unigene22593_A	1009	709	2524	50.9171	209.715	2.0422	Up	3.7635e-298	3.059e-296	--
CL1790.Contig3_AB-Unigene34667_A	597	68	242	8.2536	33.9838	2.0418	Up	3.7457e-30	4.9386e-29	--
Unigene16319_AB-Unigene54500_A	336	9	32	1.9409	7.9844	2.0405	Up	4.0445e-05	0.00015278	PREDICTED: transformation/transcription domain-associated protein isoform 2 [Megachile rotundata]
Unigene25118_AB-Unigene53960_A	285	9	32	2.2883	9.4132	2.0404	Up	4.0445e-05	0.00015276	--
CL932.Contig2_AB-Unigene363_A	933	135	479	10.4848	43.0412	2.0374	Up	6.4905e-58	1.3681e-56	PREDICTED: monocarboxylate transporter 10 [Nasonia vitripennis]
Unigene5685_AB-Unigene13113_A	1436	357	1266	18.0145	73.9111	2.0366	Up	5.185e-150	2.324e-148	PREDICTED: vacuolar protein-sorting-associated protein 36-like [Megachile rotundata]
Unigene1333_AB-Unigene41987_A	242	11	39	3.2937	13.5108	2.0363	Up	5.753e-06	2.4098e-05	PREDICTED: hypothetical protein LOC100570275 [Acyrthosiphon pisum]
CL584.Contig4_AB-Unigene5014_A	361	24	85	4.8174	19.7398	2.0348	Up	1.7298e-11	1.1492e-10	hypothetical protein TcasGA2_TC015253 [Tribolium castaneum]
Unigene12648_AB-Unigene3947_A	346	13	46	2.7225	11.1458	2.0335	Up	8.2994e-07	3.8231e-06	PREDICTED: similar to glucose transporter (sugar transporter [Tribolium castaneum]
Unigene22770_AB-Unigene9755_A	285	13	46	3.3053	13.5314	2.0335	Up	8.2994e-07	3.8225e-06	PREDICTED: similar to exocyst complex component 2 [Tribolium castaneum] >gi|270014638|gb|EFA11086.1| hypothetical protein TcasGA2_TC004683 [Tribolium castaneum]
Unigene24187_AB-Unigene11577_A	349	121	428	25.1228	102.813	2.033	Up	8.7247e-52	1.6889e-50	--
Unigene23197_AB-Unigene43988_A	397	88	311	16.062	65.6751	2.0317	Up	4.6934e-38	7.2724e-37	--
Unigene24672_AB-Unigene49344_A	320	15	53	3.3966	13.8853	2.0314	Up	1.2097e-07	6.0252e-07	--
CL14.Contig1_AB-Unigene48525_A	209	17	60	5.894	24.0678	2.0298	Up	1.777e-08	9.5869e-08	--
Unigene23953_AB-Unigene33642_A	526	221	780	30.4449	124.32	2.0298	Up	9.678e-93	2.9774e-91	--
Unigene15244_AB-Unigene27668_A	205	38	134	13.4319	54.8001	2.0285	Up	3.0894e-17	2.7164e-16	AGAP005858-PA [Anopheles gambiae str. PEST] >gi|157015776|gb|EAA11636.3| AGAP005858-PA [Anopheles gambiae str. PEST]
Unigene22219_AB-CL2433.Contig1_A	659	19	67	2.0892	8.5235	2.0285	Up	2.6266e-09	1.509e-08	--
CL2670.Contig2_AB-Unigene3548_A	2608	500	1759	13.8922	56.5443	2.0251	Up	3.9818e-206	2.3199e-204	hypothetical protein TcasGA2_TC010434 [Tribolium castaneum]
CL4763.Contig1_AB-Unigene29362_A	313	31	109	7.1767	29.1953	2.0243	Up	2.9692e-14	2.2881e-13	ribose-phosphate pyrophosphokinase 1,2 [Culex quinquefasciatus] >gi|170071192|ref|XP_001869837.1| ribose-phosphate pyrophosphokinase 1,2 [Culex quinquefasciatus] >gi|167867118|gb|EDS30501.1| ribose-phosphate pyrophosphokinase 1,2 [Culex quinquefasciatus] >gi|167874069|gb|EDS37452.1| ribose-phosphate pyrophosphokinase 1,2 [Culex quinquefasciatus]
Unigene22749_AB-CL3253.Contig1_A	356	31	109	6.3099	25.6689	2.0243	Up	2.9692e-14	2.2878e-13	--
Unigene1664_AB-Unigene35486_A	1974	397	1395	14.5731	59.2458	2.0234	Up	1.0595e-163	5.0466e-162	AGAP006096-PA [Anopheles gambiae str. PEST] >gi|157015983|gb|EAA11282.4| AGAP006096-PA [Anopheles gambiae str. PEST]
Unigene16233_AB-Unigene26822_A	568	37	130	4.7202	19.1878	2.0233	Up	1.0302e-16	8.8566e-16	--
Unigene21705_AB-Unigene27036_A	415	37	130	6.4604	26.2619	2.0233	Up	1.0302e-16	8.8553e-16	--
CL183.Contig1_AB-Unigene50198_A	869	37	130	3.0853	12.5416	2.0232	Up	1.0302e-16	8.8579e-16	PREDICTED: 1-phosphatidylinositol-4,5-bisphosphate phosphodiesterase gamma-1-like [Bombus impatiens]
CL5071.Contig2_AB-CL3406.Contig3_A	1425	86	302	4.3731	17.7674	2.0225	Up	8.6372e-37	1.3089e-35	Fibropellin-3 [Crassostrea gigas]
Unigene20526_AB-Unigene25725_A	598	85	298	10.2997	41.7778	2.0201	Up	2.8548e-36	4.2824e-35	--
CL9.Contig24_AB-Unigene44731_A	552	1621	5676	212.791	862.053	2.0183	Up	0	0	--
CL3121.Contig2_AB-CL3512.Contig4_A	726	16	56	1.597	6.4667	2.0177	Up	6.0354e-08	3.0976e-07	--
Unigene10455_AB-Unigene47170_A	417	28	98	4.8655	19.7025	2.0177	Up	6.5929e-13	4.7542e-12	--
Unigene1216_AB-Unigene2253_A	260	12	42	3.3444	13.5427	2.0177	Up	2.8478e-06	1.2378e-05	--
Unigene15067_AB-Unigene9276_A	251	12	42	3.4643	14.0283	2.0177	Up	2.8478e-06	1.2377e-05	--
Unigene15618_AB-Unigene15887_A	221	8	28	2.623	10.6218	2.0177	Up	0.00014144	0.00049256	hypothetical protein TcasGA2_TC000367 [Tribolium castaneum]
Unigene17126_AB-Unigene49242_A	661	32	112	3.508	14.2052	2.0177	Up	1.4994e-14	1.1656e-13	hypothetical protein TcasGA2_TC001087 [Tribolium castaneum]
Unigene17185_AB-Unigene3461_A	852	178	623	15.1387	61.3026	2.0177	Up	7.2392e-74	1.8449e-72	--
Unigene21426_AB-Unigene41115_A	372	30	105	5.8437	23.6634	2.0177	Up	9.932e-14	7.4532e-13	--
Unigene21481_AB-Unigene31435_A	269	18	63	4.8487	19.6345	2.0177	Up	8.8896e-09	4.9242e-08	--
Unigene857_AB-Unigene22958_A	216	14	49	4.6966	19.0184	2.0177	Up	4.1268e-07	1.9619e-06	--
Unigene20273_AB-Unigene6218_A	1248	111	388	6.4449	26.0644	2.0159	Up	1.3367e-46	2.3949e-45	--
CL4753.Contig2_AB-Unigene23987_A	1117	87	304	5.6438	22.8166	2.0153	Up	7.391e-37	1.1229e-35	--
Unigene15356_AB-Unigene35654_A	553	41	143	5.3724	21.6791	2.0127	Up	4.0072e-18	3.6406e-17	PREDICTED: centromere/kinetochore protein zw10 homolog [Megachile rotundata]
CL2776.Contig1_AB-Unigene7429_A	657	35	122	3.8602	15.5677	2.0118	Up	1.1457e-15	9.3935e-15	RNA-binding protein Nova-1 [Camponotus floridanus]
Unigene21608_AB-Unigene33972_A	384	52	181	9.8125	39.5165	2.0098	Up	1.6736e-22	1.7832e-21	--
Unigene24618_AB-Unigene48923_A	419	25	87	4.3235	17.4075	2.0094	Up	1.472e-11	9.8136e-11	--
CL1385.Contig2_AB-Unigene18461_A	446	44	153	7.1487	28.7599	2.0083	Up	3.0869e-19	2.9237e-18	--
Unigene1361_AB-Unigene44899_A	556	132	459	17.2031	69.2099	2.0083	Up	1.4863e-54	3.0108e-53	PREDICTED: similar to Sec24B protein, putative [Tribolium castaneum] >gi|270016466|gb|EFA12912.1| hypothetical protein TcasGA2_TC006982 [Tribolium castaneum]
CL14.Contig22_AB-Unigene10607_A	1052	84	292	5.7859	23.2701	2.0079	Up	2.6633e-35	3.9129e-34	PREDICTED: F-box only protein 9-like [Nasonia vitripennis]
Unigene15738_AB-Unigene49782_A	309	17	59	3.9866	16.0075	2.0055	Up	3.012e-08	1.586e-07	--
CL1980.Contig5_AB-Unigene39464_A	323	32	111	7.1789	28.8105	2.0048	Up	2.5273e-14	1.9521e-13	--
CL1000.Contig1_AB-Unigene5500_A	278	15	52	3.9098	15.6816	2.0039	Up	2.053e-07	1.0018e-06	--
CL2661.Contig1_AB-Unigene41899_A	451	90	312	14.4602	57.9974	2.0039	Up	1.6323e-37	2.5122e-36	PREDICTED: facilitated trehalose transporter Tret1-like [Acyrthosiphon pisum]
[truncated: 5,904 more rows]

## Sheet: Database S1C
Database S1C Enriched genes involved in metabolism of amino acids, carotenoids, cofactors and lipids in whitefly bacteriocytes
Amino acid metabolism	Gene ID	Length of overlapping region (bp)	WB_rawfragments	BC_rawfragments	WB_FPKM	BC_FPKM	log2(BC_FPKM/WB_FPKM)	Up/down	pvalue	FDR	Product	EC no.
Phenylalanine biosynthesis	Unigene12080_AB-Unigene34257_A	2775	3638	10418	94.9967	314.74	1.7282	Up	0	0	aspartate aminotransferase, mitochondrial	2.6.1.1
Phenylalanine biosynthesis	Unigene16464_AB-Unigene41274_A	1813	1176	2548	47.0022	117.824	1.3258	Up	2.382e-162	1.1255e-160	aspartate aminotransferase, cytoplasmic	2.6.1.1
Phenylalanine, tyrosine and tryptophan biosynthesis	Unigene19090_AB-CL1731.Contig1_A	1014	1729	2930	123.556	242.248	0.9713	Up	1.4816e-113	5.3466e-112	chorismate mutase	5.4.99.5
Histidine biosynthesis	CL2331.Contig2_AB-Unigene40475_A	1372	2	59	0.1056	3.6052	5.0934	Up	1.0431e-17	9.3437e-17	polynucleotide kinase 3'-phosphatase	3.1.3.32 2.7.1.78
Arginine and proline metabolism	Unigene23190_AB-Unigene37603_A	834	125	220	10.8606	22.115	1.0259	Up	8.6414e-11	5.4956e-10	aminoacylase	3.5.1.14
Arginine and proline metabolism	Unigene1261_AB-Unigene3194_A	1145	3224	6442	236.059	407.684	0.7883	Up	0	0	argininosuccinate synthase	6.3.4.5
Arginine and proline metabolism	Unigene22817_AB-Unigene1492_A	1446	546	1260	27.3611	73.0521	1.4168	Up	8.8404e-90	2.6415e-88	argininosuccinate lyase	4.3.2.1
Arginine and proline metabolism	Unigene21543_AB-CL3171.Contig2_A	3940	37	75	0.6805	1.5959	1.2297	Up	1.2002e-05	4.8381e-05	1-pyrroline-5-carboxylate dehydrogenase	1.5.1.12
Arginine and proline metabolism	CL3352.Contig2_AB-CL1396.Contig1_A	362	51	126	10.2087	29.1805	1.5152	Up	2.5806e-11	1.6965e-10	ornithine--oxo-acid transaminase	2.6.1.13
Arginine and proline metabolism	Unigene22483_AB-Unigene9338_A	868	60	108	5.0089	10.4312	1.0583	Up	3.1642e-06	1.368e-05	spermine oxidase	1.5.3.16
Arginine and proline metabolism	CL3262.Contig4_AB-Unigene32561_A	343	4	156	0.845	38.1295	5.4958	Up	1.761e-46	3.1477e-45	pyrroline-5-carboxylate reductase	1.5.1.2
Arginine and proline metabolism	CL3481.Contig2_AB-Unigene39458_A	2214	12	50	0.3927	1.8933	2.2694	Up	3.5404e-08	1.8555e-07	proline dehydrogenase	1.5.-.-
Methionine metabolism	Unigene24254_AB-Unigene36898_A	1582	190	775	8.7027	41.0701	2.2386	Up	2.7714e-104	9.3514e-103	DNA (cytosine-5-)-methyltransferase	2.1.1.37
Methionine metabolism	Unigene20996_AB-CL247.Contig1_A	2695	53	248	1.425	7.7148	2.4367	Up	4.221e-38	6.5456e-37	adenosylhomocysteinase	3.3.1.1
Methionine metabolism	CL5068.Contig1_AB-Unigene38219_A	485	149	372	22.2614	64.3031	1.5303	Up	6.4643e-31	8.6914e-30	homocysteine S-methyltransferase	2.1.1.10
Cysteine and methionine metabolism	Unigene23648_AB-Unigene25478_A	1562	2	75	0.0928	4.0254	5.4389	Up	7.5014e-23	8.0756e-22	5'-methylthioadenosine phosphorylase	2.4.2.28
Lysine biosynthesis	CL592.Contig2_AB-Unigene1052_A	2325	1127	18215	40.6379	567.695	3.8042	Up	0	0	4-hydroxy-tetrahydrodipicolinate reductase	1.17.1.8
Lysine biosynthesis	CL4744.Contig1_AB-Unigene44376_A	2076	638	7712	22.2691	311.437	3.8058	Up	0	0	diaminopimelate decarboxylase	4.1.1.20
Lysine biosynthesis	Unigene15642_AB-CL4308.Contig1_A	1159	114	189	7.1274	13.6713	0.9397	Up	2.276e-08	1.2108e-07	diaminopimelate epimerase	5.1.1.7
Valine, leucine and isoleucine biosynthesis	Unigene18616_AB-CL6258.Contig2_A	1534	483	1249	22.8155	68.2602	1.581	Up	1.5616e-104	5.2875e-103	branched-chain amino acid aminotransferase	2.6.1.42
Valine, leucine and isoleucine biosynthesis; Glycine, serine and threonine metabolism	CL4361.Contig1_AB-Unigene43509_A	411	59	137	10.402	27.9453	1.4257	Up	3.0429e-11	1.9903e-10	threonine dehydratase	4.3.1.19
Glutamate metabolism	CL1154.Contig1_AB-CL4165.Contig1_A	882	17	62	1.3967	5.8932	2.077	Up	6.1239e-09	3.4284e-08	glutamate synthase (NADPH/NADH)	1.4.1.13 1.4.1.14
Glutamate metabolism	CL1154.Contig2_AB-CL4165.Contig2_A	920	49	175	3.8594	15.9471	2.0468	Up	2.668e-22	2.8184e-21	glutamate synthase (NADPH/NADH)	1.4.1.13 1.4.1.14
Cysteine biosynthesis	Unigene21919_AB-CL5019.Contig1_A	1578	46	694	2.1123	36.8708	4.1256	Up	3.2551e-171	1.614e-169	cystathionine gamma-lyase	4.4.1.1
Cysteine biosynthesis	Unigene21916_AB-CL5019.Contig3_A	1488	25	209	1.2174	11.7754	3.2739	Up	9.7431e-44	1.6787e-42	cystathionine gamma-lyase	4.4.1.1
Cysteine biosynthesis	Unigene21918_AB-CL5019.Contig2_A	849	16	69	1.3656	6.8135	2.3189	Up	4.7988e-11	3.1035e-10	cystathionine gamma-lyase	4.4.1.1
Serine biosynthesis	Unigene19140_AB-Unigene39480_A	1348	819	10915	44.0253	678.835	3.9467	Up	0	0	D-3-phosphoglycerate dehydrogenase	1.1.1.95
Serine biosynthesis	CL2037.Contig1_AB-Unigene1625_A	552	450	1264	59.0721	191.972	1.7003	Up	2.6649e-117	9.8935e-116	phosphoserine aminotransferase	2.6.1.52
Serine biosynthesis	CL2037.Contig2_AB-Unigene22814_A	309	46	227	10.7872	61.5883	2.5133	Up	3.0142e-36	4.5204e-35	phosphoserine aminotransferase	2.6.1.52
Glycine, serine and threonine metabolism	CL244.Contig1_AB-CL536.Contig3_A	573	43	239	5.4378	34.9682	2.6849	Up	6.356e-41	1.0386e-39	glycine hydroxymethyltransferase	2.1.2.1
Glycine, serine and threonine metabolism	CL244.Contig4_AB-CL536.Contig2_A	598	76	342	9.2092	47.9463	2.3803	Up	1.5414e-50	2.9283e-49	glycine hydroxymethyltransferase	2.1.2.1
Glycine, serine and threonine metabolism	CL244.Contig3_AB-CL536.Contig1_A	645	74	320	8.3134	41.5931	2.3228	Up	4.6732e-46	8.3103e-45	glycine hydroxymethyltransferase	2.1.2.1
Glycine, serine and threonine metabolism	CL1804.Contig2_AB-Unigene41531_A	1028	433	972	30.5213	79.2691	1.3769	Up	8.7413e-67	2.0513e-65	glycine hydroxymethyltransferase	2.1.2.1
Tyrosine metabolism	Unigene1006_AB-CL1375.Contig1_A	968	1	22	0.0749	1.9054	4.669	Up	5.5933e-07	2.6239e-06	tyrosinase	1.14.18.1
Alanine, aspartate and glutamate metabolism	CL3925.Contig2_AB-Unigene32038_A	1246	38	204	2.2099	13.726	2.6349	Up	1.8454e-34	2.6585e-33	omega-amidase	3.5.1.3
Alanine, aspartate and glutamate metabolism	Unigene7388_AB-Unigene35135_A	2010	1030	4481	37.1321	186.9	2.3315	Up	0	0	asparaginase	3.5.1.1
Alanine, aspartate and glutamate metabolism	Unigene17462_AB-Unigene36837_A	4512	2044	3984	32.8262	74.0254	1.1732	Up	1.1069e-208	6.4937e-207	carbamoyl-phosphate synthase/aspartate carbamoyltransferase/dihydroorotase	6.3.5.5 2.1.3.2 3.5.2.3
Alanine, aspartate and glutamate metabolism	CL699.Contig1_AB-CL5252.Contig1_A	1717	330	5391	13.9268	263.226	4.2404	Up	0	0	succinate-semialdehyde dehydrogenase	1.2.1.24
Alanine, aspartate and glutamate metabolism	CL699.Contig2_AB-CL5252.Contig2_A	1658	168	638	7.3423	32.2602	2.1355	Up	2.8649e-81	7.8372e-80	succinate-semialdehyde dehydrogenase	1.2.1.24
Pentose phosphate pathway
	Unigene1889_AB-CL4550.Contig1_A	435	5	67	0.8329	12.9127	3.9545	Up	2.8275e-17	2.4894e-16	glucose-6-phosphate isomerase	5.3.1.9
	Unigene9849_AB-Unigene11846_A	758	567	1705	54.2029	188.576	1.7987	Up	2.1036e-170	1.031e-168	ribose-5-phosphate isomerase	5.3.1.6
	Unigene22278_AB-Unigene31589_A	955	84	466	6.3736	40.9085	2.6822	Up	3.8314e-78	1.0126e-76	glucose-6-phosphate 1-dehydrogenase	1.1.1.49
	Unigene14634_AB-Unigene10285_A	525	38	367	5.2448	58.6054	3.4821	Up	6.8571e-80	1.8468e-78	ribose-phosphate pyrophosphokinase	2.7.6.1
	CL4763.Contig1_AB-Unigene29362_A	313	31	109	7.1767	29.1953	2.0243	Up	2.9692e-14	2.2881e-13	ribose-phosphate pyrophosphokinase	2.7.6.1
	CL1881.Contig4_AB-CL2985.Contig3_A	691	2	23	0.2097	2.7905	3.7341	Up	1.948e-06	8.6336e-06	ribose-phosphate pyrophosphokinase	2.7.6.1
Terpenoid backbone biosynthesis
	Unigene15367_AB-Unigene20856_A	1196	293	892	17.7519	62.5265	1.8165	Up	2.8217e-91	8.561e-90	acetyl-CoA C-acetyltransferase	2.3.1.9
	CL4864.Contig1_AB-Unigene5080_A	1187	64	189	3.907	13.3488	1.7726	Up	5.4152e-20	5.2896e-19	hydroxymethylglutaryl-CoA reductase (NADPH)	1.1.1.34
	CL4864.Contig2_AB-Unigene37188_A	742	19	45	1.8555	5.0844	1.4543	Up	0.00011849	0.00041718	hydroxymethylglutaryl-CoA reductase (NADPH)	1.1.1.34
	Unigene16536_AB-Unigene36284_A	868	345	1898	28.801	183.319	2.6702	Up	0	0	mevalonate kinase	2.7.1.36
	CL4453.Contig3_AB-Unigene43288_A	1039	77	221	5.3701	17.8323	1.7315	Up	2.0296e-22	2.1533e-21	farnesyl diphosphate synthase	2.5.1.1 2.5.1.10
Retinol biosynthesis
	CL487.Contig2_AB-Unigene29412_A	1230	130	1505	7.6586	102.58	3.7435	Up	0	0	all-trans-retinol dehydrogenase (NAD+)	1.1.1.105
Metabolism of cofactors and vitamins
Riboflavin and FAD synthesis and transporters
	Unigene21666_AB-Unigene33196_A	1027	208	641	14.6758	52.3261	1.8341	Up	5.7628e-67	1.3561e-65	riboflavin kinase	2.7.1.26
	CL3502.Contig1_AB-CL3395.Contig1_A	3088	749	2510	17.5757	68.1439	1.955	Up	6.8338e-280	5.198e-278	FAD synthetase	2.7.7.2
	CL2156.Contig2_AB-Unigene32728_A	228	11	112	3.496	41.1826	3.5583	Up	7.3545e-26	8.6705e-25	acid phosphatase	3.1.3.2
Folate biosynthesis
	CL2596.Contig1_AB-CL1303.Contig1_A	1553	485	1136	22.6297	61.325	1.4383	Up	5.8809e-83	1.6375e-81	folylpolyglutamate synthase	6.3.2.17
	Unigene20898_AB-Unigene2335_A	445	26	488	4.2337	91.937	4.4407	Up	4.5786e-127	1.8159e-125	alkaline phosphatase	3.1.3.1
Porphyrin and chlorophyll metabolism
	CL4473.Contig1_AB-Unigene187_A	1684	175	384	7.5302	19.117	1.3441	Up	1.8031e-26	2.1632e-25	glutamyl-tRNA synthetase	6.1.1.17
	Unigene18427_AB-Unigene3007_A	785	152	339	14.0308	36.2043	1.3676	Up	3.7859e-24	4.2559e-23	bifunctional glutamyl/prolyl-tRNA synthetase	6.1.1.17 6.1.1.15
	Unigene18299_AB-Unigene41253_A	1528	317	694	15.033	38.0773	1.3408	Up	2.5101e-46	4.4758e-45	coproporphyrinogen III oxidase	1.3.3.3
Pantothenate and CoA biosynthesis
	Unigene15725_AB-Unigene28492_A	1299	138	267	7.698	17.2319	1.1625	Up	2.451e-15	1.9775e-14	phosphopantetheine adenylyltransferase / dephospho-CoA kinase	2.7.7.3 2.7.1.24
Vitamin B6 metabolism
	Unigene19126_AB-Unigene34996_A	1109	462	6470	30.1869	489.106	4.0182	Up	0	0	pyridoxamine 5'-phosphate oxidase	1.4.3.5
	CL1496.Contig1_AB-CL2609.Contig1_A	340	42	199	8.9512	49.0687	2.4547	Up	3.8623e-31	5.2118e-30	pyridoxamine 5'-phosphate oxidase	1.4.3.5
Nicotinate and nicotinamide metabolism
	CL5457.Contig2_AB-CL6140.Contig2_A	868	18	164	1.5027	15.84	3.3979	Up	8.5574e-36	1.2699e-34	nicotinamide riboside kinase	2.7.1.22
	CL5457.Contig1_AB-CL6140.Contig1_A	751	12	58	1.1578	6.4747	2.4834	Up	3.515e-10	2.1496e-09	nicotinamide riboside kinase	2.7.1.22
	Unigene23841_AB-CL2154.Contig2_A	2256	29	96	0.9315	3.5675	1.9373	Up	4.4118e-12	3.0382e-11	NAD+ kinase	2.7.1.23
	CL800.Contig1_AB-Unigene6648_A	373	40	90	7.7707	20.2285	1.3803	Up	1.5318e-07	7.5515e-07	NAD+ synthase (glutamine-hydrolysing)	6.3.5.1
Thiamine metabolism
	Unigene13457_AB-Unigene33885_A	412	23	67	4.0452	13.6335	1.7529	Up	7.0059e-08	3.5679e-07	cysteine desulfurase	2.8.1.7
	Unigene17276_AB-Unigene50084_A	354	20	96	4.0939	22.7352	2.4734	Up	6.6125e-16	5.4929e-15	cysteine desulfurase	2.8.1.7
	Unigene17754_AB-CL6310.Contig2_A	579	40	79	5.006	11.4388	1.1922	Up	1.1625e-05	4.6908e-05	nucleoside-triphosphatase THEP1	3.6.1.15
Ubiquinone biosynthesis
	Unigene16843_AB-Unigene32813_A	287	25	51	6.312	14.8977	1.2389	Up	0.00028832	0.0009597	hexaprenyldihydroxybenzoate methyltransferase	2.1.1.114
	Unigene14396_AB-Unigene26785_A	333	53	135	11.5329	33.9876	1.5593	Up	1.7679e-12	1.2469e-11	ubiquinone biosynthesis methyltransferase	2.1.1.201
Lipid metabolism
Fatty acid biosynthesis
	Unigene23778_AB-Unigene39900_A	1321	120	271	6.5824	17.1988	1.3856	Up	5.5265e-20	5.3956e-19	fatty acid synthase, animal type	2.3.1.85
	Unigene52_AB-Unigene14828_A	518	31	69	4.3365	11.1673	1.3647	Up	5.3191e-06	2.2386e-05	fatty acid synthase, animal type	2.3.1.85
	Unigene306_AB-Unigene22938_A	1982	408	767	14.9164	32.4431	1.121	Up	7.6096e-39	1.1989e-37	[acyl-carrier-protein] S-malonyltransferase	2.3.1.39
Unsaturated fatty acid synthesis
	Unigene23483_AB-Unigene34765_A	1135	305	7615	19.4721	562.477	4.8523	Up	0	0	trans-2-enoyl-CoA reductase	1.3.1.38
	Unigene5405_AB-Unigene46039_A	1314	415	973	22.8855	62.0795	1.4397	Up	2.0178e-71	5.0152e-70	trans-2-enoyl-CoA reductase	1.3.1.38
	Unigene18985_AB-Unigene18227_A	729	50	99	4.9699	11.3851	1.1959	Up	8.5168e-07	3.9202e-06	delta-9 desaturase	1.14.19.1
	CL1127.Contig1_AB-CL929.Contig2_A	942	114	1787	8.7693	159.039	4.1808	Up	0	0	delta-6 desaturase	1.14.19.-
	CL1955.Contig2_AB-Unigene22554_A	480	13	82	1.9625	14.322	2.8675	Up	5.5292e-16	4.6072e-15	delta-12 desaturase	1.14.19.-
	CL2294.Contig1_AB-Unigene31019_A	1158	97	199	6.0698	14.4071	1.2471	Up	5.0295e-13	3.6495e-12	delta-12 desaturase	1.14.19.-
	CL2355.Contig2_AB-Unigene20596_A	1197	47	102	2.8452	7.1439	1.3282	Up	5.7419e-08	2.9562e-07	enoyl-CoA hydratase	4.2.1.17
	Unigene16470_AB-Unigene929_A	1436	1423	2736	71.8057	159.732	1.1535	Up	3.8677e-140	1.644e-138	enoyl-CoA hydratase	4.2.1.17
Sphingolipid metabolism
	Unigene8106_AB-Unigene12591_A	419	62	211	10.7223	42.2181	1.9772	Up	1.8645e-25	2.1717e-24	serine palmitoyltransferase	2.3.1.50
	Unigene14183_AB-Unigene31648_A	2954	1098	3132	26.934	88.8877	1.7226	Up	4.9198e-293	3.8972e-291	sphinganine-1-phosphate aldolase	4.1.2.27
	Unigene19500_AB-Unigene25379_A	732	60	119	5.9395	13.6291	1.1983	Up	6.3574e-08	3.2547e-07	ceramide kinase	2.7.1.138
Glycerolipid metabolism
	CL5107.Contig1_AB-Unigene9752_A	1714	1338	30486	56.5658	1491.15	4.7203	Up	0	0	aldehyde dehydrogenase (NAD+)	1.2.1.3
	Unigene16538_AB-Unigene37243_A	1903	722	4002	27.492	176.307	2.681	Up	0	0	aldehyde dehydrogenase (NAD+)	1.2.1.3
	Unigene21450_AB-Unigene43894_A	1975	1018	16429	37.3499	697.388	4.2228	Up	0	0	aldehyde dehydrogenase	1.2.1.31 1.2.1.8 1.2.1.3
	CL3876.Contig2_AB-Unigene2680_A	1285	4	41	0.2256	2.6749	3.5676	Up	2.7908e-10	1.7179e-09	glycerol kinase	2.7.1.30
	Unigene17953_AB-CL1572.Contig2_A	1888	1194	2322	45.8259	103.108	1.1699	Up	6.2774e-122	2.4106e-120	glycerol kinase	2.7.1.30
	Unigene16824_AB-Unigene16974_A	670	41	104	4.4342	13.0134	1.5533	Up	6.9326e-10	4.1493e-09	diacylglycerol kinase	2.7.1.107
	Unigene17582_AB-Unigene37349_A	815	131	293	11.6472	30.1398	1.3717	Up	3.5613e-21	3.6189e-20	glycerol-3-phosphate O-acyltransferase 3/4	2.3.1.15
	Unigene7715_AB-Unigene37346_A	329	43	86	9.4707	21.9146	1.2103	Up	3.6392e-06	1.5648e-05	glycerol-3-phosphate O-acyltransferase 3/4	2.3.1.15
	Unigene21794_AB-Unigene24519_A	317	30	84	6.8576	22.2152	1.6958	Up	3.579e-09	2.0344e-08	phosphatidate phosphatase LPIN	3.1.3.4
	Unigene21795_AB-Unigene34457_A	1348	116	293	6.2356	18.2225	1.5471	Up	4.5713e-25	5.2656e-24	phosphatidate phosphatase LPIN	3.1.3.4
	Unigene21763_AB-Unigene41097_A	1415	275	5436	14.0827	322.072	4.5154	Up	0	0	triacylglycerol lipase	3.1.1.3
	CL230.Contig1_AB-CL5040.Contig2_A	269	37	713	9.9669	222.212	4.4786	Up	6.5361e-186	3.461e-184	alcohol dehydrogenase (NADP+)	1.1.1.2
Phospholipid metabolism
	Unigene13421_AB-CL1974.Contig1_A	1465	1023	1860	50.5995	106.44	1.0728	Up	1.8578e-85	5.3e-84	phosphatidylserine decarboxylase	4.1.1.65
	Unigene18744_AB-Unigene4408_A	344	9	34	1.8958	8.2861	2.1279	Up	1.3617e-05	5.4591e-05	phospholipase A2	3.1.1.4
	Unigene15315_AB-Unigene21186_A	1019	105	211	7.4666	17.3596	1.2172	Up	2.9118e-13	2.1367e-12	phospholipase A2	3.1.1.4
	Unigene17388_AB-Unigene22258_A	672	76	135	8.1951	16.8421	1.0392	Up	2.8291e-07	1.3649e-06	cardiolipin synthase	2.7.8.-
	CL3005.Contig1_AB-CL1738.Contig2_A	2531	138	494	3.9509	16.3631	2.0502	Up	3.76e-60	8.14e-59	choline-phosphate cytidylyltransferase	2.7.7.15
	Unigene20668_AB-Unigene6423_A	1115	111	568	7.2137	42.7075	2.5657	Up	2.68e-90	8.06e-89	ethanolamine-phosphate cytidylyltransferase	2.7.7.14
Amino acid transporters	CL3416.Contig1_AB-CL3744.Contig1_A	3677	41	139	0.808	3.1692	1.9717	Up	3.1827e-17	2.7963e-16	proton-coupled amino acid transporter
	CL3416.Contig2_AB-CL3744.Contig3_A	3734	75	174	1.4554	3.9067	1.4245	Up	7.08e-14	5.3516e-13	proton-coupled amino acid transporter
	Unigene22764_AB-Unigene22422_A	604	113	767	13.5566	106.461	2.9733	Up	3.7244e-142	1.5991e-140	proton-coupled amino acid transporter
	CL4364.Contig1_AB-CL6661.Contig1_A	1956	247	9102	9.1503	390.12	5.414	Up	0	0	cationic amino acid transporter
	Unigene22638_AB-CL1495.Contig1_A	1326	33	153	1.8033	9.6734	2.4234	Up	5.9876e-24	6.6764e-23	cationic amino acid transporter
	Unigene22640_AB-Unigene8628_A	343	16	98	3.3801	23.9531	2.8251	Up	1.4504e-18	1.3389e-17	cationic amino acid transporter
	CL734.Contig2_AB-Unigene2136_A	3039	22	252	0.5246	6.9519	3.7281	Up	1.4471e-58	3.0745e-57	L-type amino acid transporter
	Unigene17038_AB-Unigene37112_A	1703	707	6839	30.0825	336.673	3.4844	Up	0	0	L-type amino acid transporter
	CL3919.Contig1_AB-Unigene31637_A	405	25	485	4.4729	100.396	4.4884	Up	3.7169e-127	1.4751e-125	glial high affinity glutamate transporter
	Unigene18847_AB-Unigene37437_A	1274	1726	3566	98.1703	234.662	1.2572	Up	1.6513e-208	9.6779e-207	neutral and basic amino acid transporter
	Unigene23802_AB-Unigene2741_A	1055	285	2542	19.575	202.001	3.3673	Up	0	0	sodium-coupled neutral amino acid transporter
	CL4426.Contig1_AB-Unigene103_A	1915	43	204	1.6271	8.9308	2.4565	Up	6.5519e-32	8.9741e-31	vesicular inhibitory amino acid transporter
Riboflavin transporter	CL3897.Contig2_AB-Unigene45550_A	2256	163	483	5.2355	17.9489	1.7775	Up	8.6061e-49	1.5946e-47	riboflavin transporter 2
Phosphatidylethanolamine-binding protein (phospholipid-transporting ATPase)
	CL1055.Contig12_AB-Unigene1463_A	1043	2	94	0.1389	7.5557	5.7654	Up	5.2557e-29	6.7334e-28	phospholipid-transporting ATPase	3.6.3.1
	CL111.Contig2_AB-Unigene40406_A	861	276	7378	23.2281	718.4	4.9508	Up	0	0	phospholipid-transporting ATPase	3.6.3.1
	CL1208.Contig1_AB-CL2422.Contig1_A	791	2	23	0.1832	2.4377	3.734	Up	1.948e-06	8.6343e-06	phospholipid-transporting ATPase	3.6.3.1
	CL1208.Contig4_AB-CL2422.Contig2_A	996	3	30	0.2183	2.5252	3.532	Up	8.9717e-08	4.5223e-07	phospholipid-transporting ATPase	3.6.3.1
	CL121.Contig2_AB-CL5422.Contig1_A	425	81	1995	13.8104	393.536	4.8327	Up	0	0	phospholipid-transporting ATPase	3.6.3.1
	CL1252.Contig19_AB-CL911.Contig3_A	463	92	2072	14.3984	375.18	4.7036	Up	0	0	phospholipid-transporting ATPase	3.6.3.1
	CL1303.Contig5_AB-CL4912.Contig3_A	248	23	104	6.7202	35.157	2.3872	Up	1.7952e-16	1.5298e-15	phospholipid-transporting ATPase	3.6.3.1
	CL1422.Contig5_AB-CL4713.Contig2_A	927	2	25	0.1563	2.2609	3.8545	Up	4.845e-07	2.2847e-06	phospholipid-transporting ATPase	3.6.3.1
	CL1451.Contig1_AB-CL5374.Contig1_A	656	17	328	1.8778	41.918	4.4805	Up	2.1229e-86	6.0973e-85	phospholipid-transporting ATPase	3.6.3.1
	CL1452.Contig2_AB-CL2895.Contig2_A	1042	1	85	0.0695	6.8388	6.6206	Up	1.8354e-27	2.2507e-26	phospholipid-transporting ATPase	3.6.3.1
	CL1452.Contig5_AB-CL2895.Contig1_A	1243	0	243	0	16.3895	14.0005	Up	6.9676e-82	1.9202e-80	phospholipid-transporting ATPase	3.6.3.1
	CL1483.Contig2_AB-CL3767.Contig1_A	1644	24	528	1.0578	26.9254	4.6698	Up	1.0842e-141	4.6452e-140	phospholipid-transporting ATPase	3.6.3.1
	CL1508.Contig2_AB-CL357.Contig2_A	395	9	161	1.651	34.1711	4.3714	Up	1.7739e-42	2.9937e-41	phospholipid-transporting ATPase	3.6.3.1
	CL1625.Contig5_AB-Unigene226_A	973	29	761	2.1597	65.5696	4.9241	Up	9.0398e-210	5.3244e-208	phospholipid-transporting ATPase	3.6.3.1
	CL18.Contig4_AB-CL3814.Contig2_A	885	25	715	2.0469	67.7319	5.0483	Up	7.8692e-200	4.4407e-198	phospholipid-transporting ATPase	3.6.3.1
	CL186.Contig3_AB-Unigene43000_A	762	8	81	0.7608	8.9117	3.5501	Up	4.8791e-19	4.5889e-18	phospholipid-transporting ATPase	3.6.3.1
	CL1926.Contig3_AB-CL651.Contig2_A	715	12	149	1.2161	17.4707	3.8446	Up	4.5859e-36	6.8411e-35	phospholipid-transporting ATPase	3.6.3.1
	CL1972.Contig1_AB-Unigene17584_A	1025	181	4160	12.7957	340.252	4.7329	Up	0	0	phospholipid-transporting ATPase	3.6.3.1
	CL1972.Contig3_AB-Unigene42449_A	381	122	2345	23.203	515.999	4.475	Up	0	0	phospholipid-transporting ATPase	3.6.3.1
	CL1979.Contig1_AB-CL1842.Contig2_A	913	260	1063	20.6353	97.6097	2.2419	Up	1.3167e-142	5.6701e-141	phospholipid-transporting ATPase	3.6.3.1
	CL1979.Contig2_AB-CL1842.Contig1_A	837	12	85	1.0389	8.5138	3.0347	Up	2.0338e-17	1.8003e-16	phospholipid-transporting ATPase	3.6.3.1
	CL2178.Contig1_AB-Unigene34065_A	460	44	714	6.9311	130.128	4.2307	Up	3.0015e-179	1.5385e-177	phospholipid-transporting ATPase	3.6.3.1
	CL2214.Contig2_AB-Unigene1302_A	494	32	743	4.6939	126.093	4.7476	Up	1.1343e-200	6.4442e-199	phospholipid-transporting ATPase	3.6.3.1
	CL2333.Contig2_AB-CL2407.Contig1_A	772	0	201	0	21.8278	14.4139	Up	7.3204e-68	1.742e-66	phospholipid-transporting ATPase	3.6.3.1
	CL2469.Contig2_AB-CL5354.Contig1_A	970	85	2600	6.3497	224.715	5.1453	Up	0	0	phospholipid-transporting ATPase	3.6.3.1
	CL2526.Contig1_AB-Unigene31309_A	750	77	2115	7.4394	236.417	4.99	Up	0	0	phospholipid-transporting ATPase	3.6.3.1
	CL253.Contig1_AB-CL2391.Contig2_A	660	53	1519	5.8189	192.95	5.0513	Up	0	0	phospholipid-transporting ATPase	3.6.3.1
	CL28.Contig5_AB-CL2228.Contig1_A	859	157	5167	13.2439	504.285	5.2508	Up	0	0	phospholipid-transporting ATPase	3.6.3.1
	CL281.Contig1_AB-CL5050.Contig1_A	806	9	102	0.8091	10.6095	3.7129	Up	1.7937e-24	2.0353e-23	phospholipid-transporting ATPase	3.6.3.1
	CL2855.Contig1_AB-Unigene45497_A	463	25	251	3.9126	45.4489	3.538	Up	6.8292e-56	1.405e-54	phospholipid-transporting ATPase	3.6.3.1
	CL2884.Contig2_AB-CL3329.Contig3_A	1088	0	184	0	14.1781	13.7914	Up	3.4664e-62	7.7159e-61	phospholipid-transporting ATPase	3.6.3.1
	CL2895.Contig1_AB-Unigene18432_A	985	19	754	1.3977	64.175	5.5209	Up	6.6473e-220	4.0606e-218	phospholipid-transporting ATPase	3.6.3.1
	CL3029.Contig1_AB-CL194.Contig2_A	1912	975	19870	36.9509	871.245	4.5594	Up	0	0	phospholipid-transporting ATPase	3.6.3.1
	CL3125.Contig2_AB-CL3051.Contig2_A	592	9	111	1.1016	15.7193	3.8349	Up	3.6262e-27	4.4157e-26	phospholipid-transporting ATPase	3.6.3.1
	CL333.Contig1_AB-Unigene33705_A	739	91	1853	8.9229	210.214	4.5582	Up	0	0	phospholipid-transporting ATPase	3.6.3.1
	CL3334.Contig1_AB-CL4479.Contig1_A	471	901	12703	138.616	2261.08	4.0278	Up	0	0	phospholipid-transporting ATPase	3.6.3.1
	CL3348.Contig2_AB-CL5279.Contig1_A	848	17	94	1.4527	9.2931	2.6774	Up	6.1442e-17	5.3265e-16	phospholipid-transporting ATPase	3.6.3.1
	CL3348.Contig4_AB-CL1684.Contig2_A	824	12	236	1.0553	24.0113	4.508	Up	8.1307e-63	1.8201e-61	phospholipid-transporting ATPase	3.6.3.1
	CL3381.Contig1_AB-CL7103.Contig1_A	746	28	971	2.7197	109.122	5.3263	Up	3.9004e-278	2.9478e-276	phospholipid-transporting ATPase	3.6.3.1
	CL3381.Contig2_AB-Unigene36289_A	394	83	618	15.2648	131.499	3.1068	Up	5.1104e-120	1.9299e-118	phospholipid-transporting ATPase	3.6.3.1
	CL3387.Contig1_AB-Unigene50573_A	309	14	367	3.2831	99.5722	4.9226	Up	5.9888e-102	1.978e-100	phospholipid-transporting ATPase	3.6.3.1
	CL3712.Contig1_AB-CL6923.Contig1_A	1239	300	4821	17.5452	326.209	4.2167	Up	0	0	phospholipid-transporting ATPase	3.6.3.1
	CL375.Contig12_AB-CL4495.Contig2_A	875	10	37	0.8281	3.5451	2.0979	Up	6.7647e-06	2.8097e-05	phospholipid-transporting ATPase	3.6.3.1
	CL3787.Contig1_AB-Unigene54773_A	254	7	124	1.997	40.9278	4.3572	Up	5.8805e-33	8.2197e-32	phospholipid-transporting ATPase	3.6.3.1
	CL3789.Contig2_AB-CL1308.Contig2_A	698	10	93	1.0381	11.1701	3.4276	Up	4.6999e-21	4.758e-20	phospholipid-transporting ATPase	3.6.3.1
	CL3843.Contig1_AB-Unigene40071_A	377	64	903	12.3012	200.806	4.0289	Up	1.9393e-218	1.1798e-216	phospholipid-transporting ATPase	3.6.3.1
	CL389.Contig2_AB-Unigene26763_A	549	2	57	0.264	8.7043	5.0431	Up	4.547e-17	3.9679e-16	phospholipid-transporting ATPase	3.6.3.1
	CL3964.Contig1_AB-CL532.Contig16_A	794	15	254	1.3689	26.8191	4.2922	Up	2.0769e-65	4.8165e-64	phospholipid-transporting ATPase	3.6.3.1
	CL3964.Contig2_AB-CL532.Contig9_A	600	0	70	0	9.7809	13.2558	Up	3.9637e-24	4.4465e-23	phospholipid-transporting ATPase	3.6.3.1
	CL4110.Contig1_AB-Unigene362_A	750	214	4387	20.6757	490.385	4.5679	Up	0	0	phospholipid-transporting ATPase	3.6.3.1
	CL4189.Contig2_AB-CL4360.Contig1_A	616	3	160	0.3529	21.7756	5.9473	Up	4.0359e-49	7.5177e-48	phospholipid-transporting ATPase	3.6.3.1
	CL425.Contig2_AB-CL6631.Contig1_A	1683	67	940	2.8847	46.8246	4.0208	Up	5.649e-227	3.5684e-225	phospholipid-transporting ATPase	3.6.3.1
	CL4330.Contig1_AB-Unigene35009_A	897	352	3528	28.4354	329.736	3.5356	Up	0	0	phospholipid-transporting ATPase	3.6.3.1
	CL4466.Contig2_AB-Unigene22505_A	319	15	255	3.4073	67.0162	4.2978	Up	1.0191e-65	2.3717e-64	phospholipid-transporting ATPase	3.6.3.1
	CL4469.Contig2_AB-CL5601.Contig1_A	1173	220	5399	13.5904	385.874	4.8275	Up	0	0	phospholipid-transporting ATPase	3.6.3.1
	CL452.Contig10_AB-CL5502.Contig2_A	519	3	19	0.4189	3.0691	2.8731	Up	0.00013039	0.00045589	phospholipid-transporting ATPase	3.6.3.1
	CL452.Contig12_AB-CL5502.Contig3_A	539	5	26	0.6722	4.044	2.5888	Up	2.0345e-05	7.9709e-05	phospholipid-transporting ATPase	3.6.3.1
	CL4533.Contig2_AB-Unigene10456_A	306	2	89	0.4736	24.3837	5.6861	Up	2.2084e-27	2.703e-26	phospholipid-transporting ATPase	3.6.3.1
	CL4768.Contig1_AB-CL443.Contig2_A	1015	136	3114	9.7092	257.207	4.7274	Up	0	0	phospholipid-transporting ATPase	3.6.3.1
	CL5069.Contig1_AB-Unigene9258_A	298	15	125	3.6474	35.1661	3.2692	Up	1.0278e-26	1.2393e-25	phospholipid-transporting ATPase	3.6.3.1
	CL5076.Contig1_AB-CL6492.Contig1_A	3265	13	91	0.2885	2.3366	3.0178	Up	1.8654e-18	1.7144e-17	phospholipid-transporting ATPase	3.6.3.1
	CL5166.Contig1_AB-Unigene37286_A	1107	124	5281	8.1168	399.944	5.6227	Up	0	0	phospholipid-transporting ATPase	3.6.3.1
	CL537.Contig3_AB-CL2157.Contig2_A	521	89	2381	12.3783	383.135	4.952	Up	0	0	phospholipid-transporting ATPase	3.6.3.1
	CL537.Contig4_AB-Unigene38530_A	229	42	1289	13.2899	471.898	5.1501	Up	0	0	phospholipid-transporting ATPase	3.6.3.1
	CL5740.Contig1_AB-CL2238.Contig3_A	805	2	27	0.18	2.8119	3.9655	Up	1.1931e-07	5.9484e-07	phospholipid-transporting ATPase	3.6.3.1
	CL5740.Contig2_AB-CL2238.Contig2_A	995	16	332	1.1652	27.9734	4.5854	Up	1.0812e-88	3.189e-87	phospholipid-transporting ATPase	3.6.3.1
	CL5796.Contig1_AB-CL7151.Contig1_A	267	14	374	3.7995	117.433	4.9499	Up	3.5684e-104	1.2027e-102	phospholipid-transporting ATPase	3.6.3.1
	CL5841.Contig1_AB-Unigene2996_A	1348	176	3275	9.4609	203.682	4.4282	Up	0	0	phospholipid-transporting ATPase	3.6.3.1
	CL586.Contig24_AB-Unigene7435_A	1474	171	3716	8.4063	211.353	4.652	Up	0	0	phospholipid-transporting ATPase	3.6.3.1
	CL5931.Contig2_AB-Unigene23652_A	438	21	539	3.4742	103.168	4.8922	Up	1.6382e-148	7.282e-147	phospholipid-transporting ATPase	3.6.3.1
	CL5968.Contig1_AB-Unigene52281_A	278	8	110	2.0852	33.1725	3.9917	Up	1.0047e-27	1.2416e-26	phospholipid-transporting ATPase	3.6.3.1
	CL5968.Contig2_AB-Unigene8705_A	365	22	147	4.3676	33.7641	2.9506	Up	2.5226e-28	3.1648e-27	phospholipid-transporting ATPase	3.6.3.1
	CL6075.Contig5_AB-Unigene43416_A	867	38	1576	3.1759	152.394	5.5845	Up	0	0	phospholipid-transporting ATPase	3.6.3.1
	CL6090.Contig5_AB-CL1941.Contig1_A	618	37	849	4.3383	115.173	4.7305	Up	1.3953e-228	8.852e-227	phospholipid-transporting ATPase	3.6.3.1
	CL6121.Contig1_AB-CL6923.Contig2_A	436	23	532	3.8225	102.295	4.7421	Up	4.7916e-144	2.0754e-142	phospholipid-transporting ATPase	3.6.3.1
	CL6124.Contig1_AB-CL4071.Contig3_A	1137	2	23	0.1275	1.6959	3.7335	Up	1.948e-06	8.6311e-06	phospholipid-transporting ATPase	3.6.3.1
	CL6136.Contig1_AB-CL1.Contig2_A	1267	6	142	0.3431	9.396	4.7753	Up	1.2346e-39	1.9793e-38	phospholipid-transporting ATPase	3.6.3.1
	CL6136.Contig3_AB-CL1.Contig3_A	1246	5	135	0.2908	9.0834	4.9651	Up	1.5676e-38	2.4534e-37	phospholipid-transporting ATPase	3.6.3.1
	CL6136.Contig4_AB-CL1.Contig4_A	1373	19	659	1.0027	40.2388	5.3266	Up	2.7862e-189	1.4954e-187	phospholipid-transporting ATPase	3.6.3.1
	CL636.Contig1_AB-CL5086.Contig1_A	573	7	169	0.8852	24.7265	4.8039	Up	4.4736e-47	8.0791e-46	phospholipid-transporting ATPase	3.6.3.1
	CL642.Contig5_AB-CL2161.Contig2_A	408	3	60	0.5328	12.3288	4.5323	Up	5.7945e-17	5.0358e-16	phospholipid-transporting ATPase	3.6.3.1
	CL824.Contig1_AB-Unigene32123_A	1311	150	1331	8.2908	85.115	3.3598	Up	3.6845e-276	2.7565e-274	phospholipid-transporting ATPase	3.6.3.1
	CL91.Contig3_AB-CL41.Contig4_A	1111	20	302	1.3044	22.7889	4.1269	Up	1.9877e-75	5.1296e-74	phospholipid-transporting ATPase	3.6.3.1
	CL91.Contig6_AB-CL41.Contig2_A	714	0	61	0	7.1625	12.8062	Up	4.0059e-21	4.0616e-20	phospholipid-transporting ATPase	3.6.3.1
	CL974.Contig1_AB-Unigene47990_A	470	11	237	1.6959	42.2748	4.6397	Up	3.5294e-64	8.0464e-63	phospholipid-transporting ATPase	3.6.3.1
	Unigene1118_AB-CL5167.Contig1_A	875	45	289	3.7266	27.6898	2.8934	Up	3.7988e-53	7.5382e-52	phospholipid-transporting ATPase	3.6.3.1
	Unigene11613_AB-Unigene8362_A	822	1	30	0.0882	3.0597	5.1165	Up	1.5779e-09	9.2193e-09	phospholipid-transporting ATPase	3.6.3.1
	Unigene1207_AB-CL532.Contig5_A	1608	52	406	2.3433	21.1675	3.1752	Up	4.1034e-81	1.1194e-79	phospholipid-transporting ATPase	3.6.3.1
	Unigene1382_AB-Unigene709_A	1455	14	220	0.6972	12.6762	4.1844	Up	6.9418e-56	1.4277e-54	phospholipid-transporting ATPase	3.6.3.1
	Unigene1386_AB-CL351.Contig1_A	947	620	7923	47.4406	701.407	3.8861	Up	0	0	phospholipid-transporting ATPase	3.6.3.1
	Unigene16577_AB-CL2022.Contig1_A	634	12	374	1.3715	49.4553	5.1723	Up	1.4885e-106	5.113e-105	phospholipid-transporting ATPase	3.6.3.1
	Unigene1796_AB-CL1167.Contig1_A	1271	1557	4488	88.767	296.031	1.7377	Up	0	0	phospholipid-transporting ATPase	3.6.3.1
	Unigene18834_AB-Unigene40981_A	532	253	4310	34.4602	679.198	4.3008	Up	0	0	phospholipid-transporting ATPase	3.6.3.1
	Unigene19955_AB-Unigene36367_A	512	4	31	0.5661	5.076	3.1646	Up	2.2524e-07	1.0959e-06	phospholipid-transporting ATPase	3.6.3.1
	Unigene2_AB-CL2553.Contig4_A	956	0	301	0	26.3961	14.688	Up	3.0209e-101	9.8783e-100	phospholipid-transporting ATPase	3.6.3.1
	Unigene20478_AB-CL2088.Contig1_A	659	8	83	0.8797	10.559	3.5853	Up	1.2567e-19	1.2066e-18	phospholipid-transporting ATPase	3.6.3.1
	Unigene20750_AB-CL6681.Contig1_A	1100	151	2523	9.947	192.289	4.2729	Up	0	0	phospholipid-transporting ATPase	3.6.3.1
	Unigene20752_AB-CL7036.Contig1_A	1020	33	730	2.3443	60.0003	4.6777	Up	1.7781e-195	9.8557e-194	phospholipid-transporting ATPase	3.6.3.1
	Unigene20827_AB-Unigene33053_A	536	70	1180	9.4633	184.564	4.2856	Up	9e-298	7.3052e-296	phospholipid-transporting ATPase	3.6.3.1
	Unigene21569_AB-CL46.Contig4_A	1498	3	65	0.1451	3.6377	4.6479	Up	1.5558e-18	1.4345e-17	phospholipid-transporting ATPase	3.6.3.1
	Unigene21570_AB-CL46.Contig2_A	1408	2	27	0.1029	1.6077	3.9657	Up	1.1931e-07	5.9479e-07	phospholipid-transporting ATPase	3.6.3.1
	Unigene21571_AB-CL46.Contig3_A	1614	6	377	0.2694	19.5825	6.1837	Up	1.3256e-115	4.8577e-114	phospholipid-transporting ATPase	3.6.3.1
	Unigene21572_AB-CL46.Contig1_A	1535	14	273	0.6609	14.9102	4.4957	Up	2.5799e-72	6.4718e-71	phospholipid-transporting ATPase	3.6.3.1
	Unigene21773_AB-CL3815.Contig1_A	479	31	319	4.6896	55.8323	3.5736	Up	3.3052e-71	8.1909e-70	phospholipid-transporting ATPase	3.6.3.1
	Unigene21895_AB-CL18.Contig5_A	425	94	1360	16.0268	268.275	4.0652	Up	0	0	phospholipid-transporting ATPase	3.6.3.1
	Unigene22038_AB-Unigene30508_A	1612	189	367	8.4958	19.0867	1.1677	Up	1.2024e-20	1.2013e-19	phospholipid-transporting ATPase	3.6.3.1
	Unigene22120_AB-CL1365.Contig1_A	603	38	635	4.5664	88.285	4.273	Up	1.0673e-160	5.0229e-159	phospholipid-transporting ATPase	3.6.3.1
	Unigene22263_AB-CL1725.Contig2_A	613	31	455	3.6645	62.2274	4.0859	Up	4.8185e-112	1.723e-110	phospholipid-transporting ATPase	3.6.3.1
	Unigene22959_AB-Unigene40612_A	973	158	2740	11.7667	236.085	4.3265	Up	0	0	phospholipid-transporting ATPase	3.6.3.1
	Unigene22984_AB-CL7176.Contig1_A	980	266	1947	19.6682	166.56	3.0821	Up	0	0	phospholipid-transporting ATPase	3.6.3.1
	Unigene23365_AB-Unigene35973_A	985	65	2208	4.7817	187.929	5.2965	Up	0	0	phospholipid-transporting ATPase	3.6.3.1
	Unigene23742_AB-Unigene47155_A	1146	98	3267	6.1966	238.999	5.2694	Up	0	0	phospholipid-transporting ATPase	3.6.3.1
	Unigene24066_AB-CL3815.Contig3_A	1580	29	385	1.33	20.4284	3.9411	Up	1.4555e-92	4.4661e-91	phospholipid-transporting ATPase	3.6.3.1
	Unigene24089_AB-Unigene2188_A	941	187	1385	14.3999	123.393	3.0991	Up	4.8715e-266	3.5202e-264	phospholipid-transporting ATPase	3.6.3.1
	Unigene24226_AB-Unigene20551_A	821	0	49	0	5.0036	12.2888	Up	4.0628e-17	3.5522e-16	phospholipid-transporting ATPase	3.6.3.1
	Unigene24234_AB-CL6905.Contig1_A	272	46	676	12.2546	208.357	4.0877	Up	1.0361e-165	4.9793e-164	phospholipid-transporting ATPase	3.6.3.1
	Unigene444_AB-CL2088.Contig2_A	673	1	17	0.1077	2.1177	4.2974	Up	2.0864e-05	8.1599e-05	phospholipid-transporting ATPase	3.6.3.1
	Unigene627_AB-CL4123.Contig1_A	1033	22	468	1.5432	37.9819	4.6213	Up	5.4985e-125	2.1477e-123	phospholipid-transporting ATPase	3.6.3.1
	Unigene8118_AB-Unigene46299_A	1163	153	4545	9.5328	327.631	5.103	Up	0	0	phospholipid-transporting ATPase	3.6.3.1
	Unigene9578_AB-Unigene19074_A	601	55	941	6.6313	131.264	4.307	Up	1.3466e-238	8.7971e-237	phosphatidylethanolamine-binding protein
	CL1252.Contig10_AB-CL4207.Contig1_A	242	0	35	0	12.125	13.5657	Up	1.9171e-12	1.3512e-11	phosphatidylethanolamine-binding protein
	CL1252.Contig21_AB-Unigene34109_A	416	42	619	7.3158	124.746	4.0918	Up	5.4105e-152	2.4417e-150	phosphatidylethanolamine-binding protein
	CL1756.Contig1_AB-CL1972.Contig1_A	546	39	338	5.1758	51.8985	3.3258	Up	8.9847e-71	2.209e-69	phosphatidylethanolamine-binding protein
	CL1756.Contig2_AB-CL1972.Contig2_A	411	58	1078	10.2257	219.891	4.4265	Up	4.308e-278	3.2518e-276	phosphatidylethanolamine-binding protein
	CL1972.Contig2_AB-Unigene17583_A	180	7	60	2.818	27.9453	3.3099	Up	1.1837e-13	8.8535e-13	phosphatidylethanolamine-binding protein
	CL2244.Contig3_AB-CL1894.Contig2_A	1312	106	5874	5.8544	375.345	6.0026	Up	0	0	phosphatidylethanolamine-binding protein
	CL2322.Contig1_AB-CL1355.Contig2_A	352	74	784	15.2334	186.726	3.6156	Up	2.7625e-174	1.3872e-172	phosphatidylethanolamine-binding protein
	CL2771.Contig2_AB-CL4523.Contig1_A	895	10	73	0.8096	6.838	3.0783	Up	2.4255e-15	1.958e-14	phosphatidylethanolamine-binding protein
	CL2864.Contig4_AB-Unigene1671_A	881	2	101	0.1645	9.6112	5.8686	Up	2.7799e-31	3.7598e-30	phosphatidylethanolamine-binding protein
	CL375.Contig24_AB-CL4495.Contig1_A	1325	1	38	0.0547	2.4044	5.458	Up	4.1873e-12	2.8867e-11	phosphatidylethanolamine-binding protein
	CL426.Contig4_AB-CL4108.Contig1_A	723	0	11	0	1.2755	10.3168	Up	0.0001972	0.00067191	phosphatidylethanolamine-binding protein
	CL866.Contig3_AB-CL1243.Contig1_A	908	1	21	0.0798	1.9389	4.6027	Up	1.1579e-06	5.2468e-06	phosphatidylethanolamine-binding protein
	CL4939.Contig1_AB-Unigene39598_A	300	21	290	5.0723	81.0415	3.9979	Up	7.3994e-71	1.8238e-69	phosphatidylethanolamine-binding protein
	Unigene24081_AB-Unigene19920_A	415	29	353	5.0636	71.3111	3.8159	Up	6.3211e-83	1.7584e-81	phosphatidylethanolamine-binding protein
	Unigene23238_AB-CL1822.Contig3_A	364	4	31	0.7963	7.1399	3.1645	Up	2.2524e-07	1.0957e-06	phosphatidylethanolamine-binding protein
	CL5929.Contig1_AB-Unigene21763_A	862	415	6356	34.8859	618.169	4.1473	Up	0	0	phosphatidylethanolamine-binding protein
	Unigene19940_AB-Unigene14544_A	389	30	545	5.5883	117.457	4.3936	Up	9.613e-141	4.1038e-139	phosphatidylethanolamine-binding protein
	CL4469.Contig4_AB-CL5601.Contig2_A	1035	11	634	0.7701	51.3546	6.0593	Up	4.1217e-192	2.2509e-190	phosphatidylethanolamine-binding protein
	Unigene1625_AB-CL5036.Contig3_A	440	45	927	7.4109	176.627	4.5749	Up	1.8937e-244	1.2665e-242	phosphatidylethanolamine-binding protein-like precursor
	Unigene10593_AB-CL3890.Contig2_A	355	67	1522	13.6759	359.432	4.716	Up	0	0	phosphatidylethanolamine-binding protein-like precursor
	CL45.Contig3_AB-Unigene46272_A	221	50	355	16.3941	134.669	3.0382	Up	3.6174e-68	8.6638e-67	phosphatidylethanolamine binding protein isoform 1
	Unigene20172_AB-CL4271.Contig2_A	547	36	748	4.769	114.642	4.5873	Up	6.6418e-198	3.7127e-196	phosphatidylethanolamine binding protein isoform 1
	CL1371.Contig2_AB-CL559.Contig1_A	497	54	643	7.8731	108.464	3.7841	Up	1.0488e-148	4.669e-147	phosphatidylethanolamine binding protein isoform 2
Note	1. The gene expression of Unigene1261_AB-Unigene3194_A, Unigene15642_AB-CL4308.Contig1_A and Unigene19090_AB-CL1731.Contig1_A was included in this list as their expression approaches our criteria for differentially expressed genes. Moreover, qRT-PCR also verified their expression
	2. WB denotes the whole body of adult whiteflies and BC denotes bacteriocytes of adult whiteflies
	3. Polynucleotide kinase 3'-phosphatase (PNKP), which contains the domain of histidinol phosphatase, is bifunctional polynucleotide phosphatase/kinase
