# Supplementary material for: Metabolic Coevolution in the Bacterial Symbiosis of Whiteflies and Related Plant Sap-Feeding Insects
Source: Genome Biol Evol. 2015 Sep 15;7(9):2635–47. doi: 10.1093/gbe/evv170 (PMC4607527; doi:10.1093/gbe/evv170)
Supplement: Supplementary Data [file supp_evv170_suppl_data.zip › Table S5.xlsx]

## Sheet: Table S5A
Table S5A Expressed horizontally transferred genes in the whitefly B. tabaci MEAM1
Gene name	Gene ID	Length of overlapping region (bp)	WB_rawfragments	BC_rawfragments	WB_FPKM	BC_FPKM	log2(BC_FPKM/WB_FPKM)	Up/down	P value	FDR	Nr-annotation	Pathway	EC no.	Whitefly genome scaffold size (bp)
argG	Unigene1261_AB-Unigene3194_A	1145	3224	6442	236.059	407.684	0.7883	Up	0	0	argininosuccinate synthase [Pantoea sp. GM01] >gi|398103462|gb|EJL93632.1| argininosuccinate synthase [Pantoea sp. GM01]	Arginine and proline metabolism	6.3.4.5	4530441
argH	Unigene22817_AB-Unigene1492_A	1446	546	1260	27.3611	73.0521	1.4168	Up	8.8404e-90	2.6415e-88	argininosuccinate lyase [Pantoea sp. Sc1] >gi|380736474|gb|EIB97537.1| argininosuccinate lyase [Pantoea sp. Sc1]	Arginine and proline metabolism	4.3.2.1	4530441
dapB	CL592.Contig2_AB-Unigene1052_A	2325	1127	18215	40.6379	567.695	3.8042	Up	0	0	dihydrodipicolinate reductase [Rickettsia bellii RML369-C] >gi|157826686|ref|YP_001495750.1| dihydrodipicolinate reductase [Rickettsia bellii OSU 85-389] >gi|122425315|sp|Q1RHE5.1|DAPB_RICBR RecName: Full=4-hydroxy-tetrahydrodipicolinate reductase; Short=HTPA reductase >gi|166224167|sp|A8GV42.1|DAPB_RICB8 RecName: Full=4-hydroxy-tetrahydrodipicolinate reductase; Short=HTPA reductase >gi|91069497|…	Lysine biosynthesis	1.17.1.8	12707970
dapF	Unigene15642_AB-CL4308.Contig1_A	1159	114	189	7.1274	13.6713	0.9397	Up	2.276e-08	1.2108e-07	diaminopimelate epimerase [Pantoea sp. Sc1] >gi|380736740|gb|EIB97803.1| diaminopimelate epimerase [Pantoea sp. Sc1]	Lysine biosynthesis	5.1.1.7	327078
lysA	CL4744.Contig1_AB-Unigene44376_A	2076	638	7712	22.2691	311.437	3.8058	Up	0	0	diaminopimelate decarboxylase [Isosphaera pallida ATCC 43644] >gi|319749969|gb|ADV61729.1| diaminopimelate decarboxylase [Isosphaera pallida ATCC 43644]	Lysine biosynthesis	4.1.1.20	789738
CM	Unigene19090_AB-CL1731.Contig1_A	1014	1729	2930	123.556	242.248	0.9713	Up	1.4816e-113	5.3466e-112	chorismate mutase, putative [Rahnella aquatilis CIP 78.65 = ATCC 33071] >gi|371587301|gb|AEX51031.1| chorismate mutase, putative [Rahnella aquatilis CIP 78.65 = ATCC 33071]	Phenylalanine, tyrosine and tryptophan biosynthesis	5.4.99.5	11178
bioA*	CL3352.Contig3_AB-CL2396.Contig1_A	172	11	21	5.3616	8.8471	0.7225	Up	0.03007	0.066563	adenosylmethionine-8-amino-7-oxononanoate transaminase [Wolbachia endosymbiont of Cimex lectularius]>gi|651087684|dbj|BAP00143.1| adenosylmethionine-8-amino-7-oxononanoate transaminase [Wolbachia endosymbiont of Cimex lectularius]	Biotin metabolism	2.6.1.62	2259409
bioB	CL1426.Contig2_AB-CL2598.Contig2_A	1328	78	73	4.256	4.6085	0.1148	Up	0.621	0.697	biotin synthase [Candidatus Midichloria mitochondrii IricVA] >gi|338225563|gb|AEI88447.1| Biotin synthase [Candidatus Midichloria mitochondrii IricVA]	Biotin metabolism	2.8.1.6	2741711
AH	Unigene15647_AB-CL1445.Contig1_A	706	20	126	2.0527	14.9622	2.8657	Up	8.45e-24	9.4e-23	amidohydrolase [Spirosoma linguale DSM 74] >gi|283819176|gb|ADB41014.1| amidohydrolase [Spirosoma linguale DSM 74]	Arginine and proline metabolism	3.5.1.54	3245789
DUR1,2	CL3294.Contig3_AB-Unigene35457_A	1010	34	51	2.4393	4.2333	0.7953	Up	0.0119	0.0292	allophanate hydrolase [Pantoea sp. At-9b] >gi|316948449|gb|ADU67924.1| allophanate hydrolase [Pantoea sp. At-9b]	Arginine and proline metabolism	6.3.4.6 3.5.1.54	1042625
Notes:	1. The identity of CL592.Contig2_AB and Unigene1052_A is 0.96 and the identity of Unigene1261_AB and Unigene3194_A is 0.98; The identity for other gene pairs is over 0.99
	2. The overlapping region of CL3352.Contig3_AB and CL2396.Contig1_A is shorter compared to other gene pairs.
	3. * nr and kegg pathway annotation of bioA was determined by its genome sequence as the transcriptome sequence is too short to obtain accurate annotation
	4. WB denotes the whole body of adult whiteflies and BC denotes bacteriocytes of adult whiteflies

## Sheet: Table S5B
Table S5B Horizontally transferred genes (HTGs) and their flanking genes in the whitefly genome
	HTG	Annotated name of 5’ end	Annotated name of 3’ end
	argG (65041-74470)a	B. tabaci RAPD marker VR06 (63783-64045)	B. tabaci microsatellite sequence (74737-74861)
	argH (3477-12686)	B. tabaci cytochrome P450 (968- 1090)	B. tabaci RAPD marker VR06 (12717- 12979)
	dapB (7714- 8341)	Pediculus humanus corporis OTX1 (2774-2992)	Diaphorina citri alpha-glucosidase (16381-16503)
	dapF (2846-5686)	Monosiga brevicollis hypothetical protein (1077-1232)	B. tabaci nicotinic acetylcholine receptor (10896-11052)
	lysA (8791-10104)	B. tabaci CSP1 (5844-6059)	B. tabaci CSP (15904-16132)
	CM (2412-3699)	B. tabaci SCAR marker OPA10-c (845-979)	Not identified (poor sequence resolution)
	bioA (3493-4797)	Diaphorina citri trans-2-enoyl-CoA reductase (1264-1651)	Drosophila melanogaster transcript variant B (5437-5524)
	DUR1,2 (15116-16942)	Clonorchis sinensis ankyrin (9002-9358)	B. tabaci CSP1 (20089-20203)
	AH (9889-11103)	Solenopsis invicta hypothetical protein (8400-8571)	Microplitis demolitor disulfide-isomerase A4 (11696-11911)
	a The location of this gene in the scaffold.

## Sheet: Table S5C
Table S5C Expressed horizontally transferred genes in the whitefly B. tabaci Asia II 3, B. tabaci MED and Trialeurodes vaporarium
B. tabaci Asia II 3	Gene name	Gene ID	Nr-annotation	Pathway	EC no.	Whitefly genome scaffold size (bp)
	argG	BT_ZHJ1_ZJU_Unigene19466	argininosuccinate synthase [Pantoea sp. GM01]>gi|495160612|ref|WP_007885413.1| argininosuccinate synthase [Pantoea sp. GM01]	Arginine and proline metabolism	6.3.4.5	4530441
	dapB	BT_ZHJ1_ZJU_Unigene20879	dihydrodipicolinate reductase [Rickettsia canadensis]>gi|501098390|ref|WP_012148300.1| dihydrodipicolinate reductase [Rickettsia canadensis]	Lysine biosynthesis	1.17.1.8	12707970
	dapF	BT_ZHJ1_ZJU_Unigene27765	Diaminopimelate epimerase [Cronobacter malonaticus]>gi|495073367|ref|WP_007798192.1| Diaminopimelate epimerase [Cronobacter malonaticus]	Lysine biosynthesis	5.1.1.7	327078
	lysA	BT_ZHJ1_ZJU_Unigene223	diaminopimelate decarboxylase [Isosphaera pallida]>gi|503329357|ref|WP_013564018.1| diaminopimelate decarboxylase [Isosphaera pallida]	Lysine biosynthesis	4.1.1.20	789738
	CM	BT_ZHJ1_ZJU_Unigene17569	chorismate mutase [Serratia sp. M24T3]>gi|497323709|ref|WP_009637922.1| chorismate mutase [Serratia sp. M24T3]	Phenylalanine, tyrosine and tryptophan biosynthesis	5.4.99.5	11178
	bioA	BT_ZHJ1_ZJU_Unigene644	adenosylmethionine-8-amino-7-oxononanoate aminotransferase [Wolbachia sp. KTCN]>gi|656322965|dbj|BAP01370.1| adenosylmethionine-8-amino-7-oxononanoate aminotransferase [Wolbachia sp. KTCN]	Biotin metabolism	2.6.1.62	2259409
	bioB	BT_ZHJ1_ZJU_Unigene30256	biotin synthase [Rickettsiaceae bacterium Os18]>gi|648290591|ref|WP_026071740.1| biotin synthase [Rickettsiaceae bacterium Os18]	Biotin metabolism	2.8.1.6	2741711
	Notes:	The sequences are from the transcriptome of B. tabaci Asia II 3 (Wang et al. 2012 BMC Genomics 13,529), and the nr and kegg annotion was updated .
B. tabaci MED	Gene name	Gene ID	Nr-annotation	Pathway	EC no.	Whitefly genome scaffold size (bp)
	argG	Singletons8515	argininosuccinate synthase [Serratia proteamaculans 568] sp|A8GL82.1|ASSY_SERP5 RecName: Full=Argininosuccinate synthase; AltName: Full=Citrulline--aspartate ligase gb|ABV43872.1| Argininosuccinate synthase [Serratia proteamaculans 568]	Arginine and proline metabolism	6.3.4.5	4530441
	argH	Singletons145753	argininosuccinate lyase [Klebsiella pneumoniae subsp. pneumoniae MGH 78578] ref|YP_002917091.1| argininosuccinate lyase [Klebsiella pneumoniae NTUH-K2044] sp|A6TGE4.1|ARLY_KLEP7 RecName: Full=Argininosuccinate lyase; Short=ASAL; AltName: Full=Arginosuccinase gb|ABR79628.1| argininosuccinate lyase [Klebsiella pneumoniae subsp. pneumoniae MGH 78578] dbj|BAH61024.1| argininosuccinate lyase [Klebsiel…	Arginine and proline metabolism	4.3.2.1	4530441
	dapB	Singletons21168	dihydrodipicolinate reductase [Rickettsia felis URRWXCal2] sp|Q4UKE7.1|DAPB_RICFE RecName: Full=Dihydrodipicolinate reductase; Short=DHPR gb|AAY61984.1| Dihydrodipicolinate reductase [Rickettsia felis URRWXCal2]	Lysine biosynthesis	1.17.1.8	12707970
	dapF	Singletons11119	diaminopimelate epimerase [Actinobacillus ureae]>gi|491829665|ref|WP_005621230.1| diaminopimelate epimerase [Actinobacillus ureae]	Lysine biosynthesis	5.1.1.7	327078
	lysA	Singletons4610	diaminopimelate decarboxylase [Isosphaera pallida]>gi|503329357|ref|WP_013564018.1| diaminopimelate decarboxylase [Isosphaera pallida]	Lysine biosynthesis	4.1.1.20	789738
	CM	Singletons26554	chorismate mutase [Rahnella aquatilis]>gi|505734602|ref|WP_015696285.1| chorismate mutase [Rahnella aquatilis]	Phenylalanine, tyrosine and tryptophan biosynthesis	5.4.99.5	11178
	bioA*	Singletons17607	adenosylmethionine-8-amino-7-oxononanoate transaminase [Wolbachia endosymbiont of Cimex lectularius]>gi|651087684|dbj|BAP00143.1| adenosylmethionine-8-amino-7-oxononanoate transaminase [Wolbachia endosymbiont of Cimex lectularius]	Biotin metabolism	2.6.1.62	2259409
	bioB	Singletons154772	biotin synthase [Rickettsia felis URRWXCal2] sp|Q4UM45.1|BIOB_RICFE RecName: Full=Biotin synthase; AltName: Full=Biotin synthetase gb|AAY61378.1| Biotin synthase [Rickettsia felis URRWXCal2]	Biotin metabolism	2.8.1.6	2741711
	Notes:	* nr and kegg pathway annotation of bioA was determined by its genome sequence as the transcriptome sequence is too short to obtain accurate annotation
		The sequences are from the transcriptome of B. tabaci Mediterranean (Wang et al. 2010 BMC Genomics 11,400), and the nr and kegg annotion was updated.
T. vaporariorum	Gene name	Gene ID	Nr-annotation	Pathway	EC no.	Whitefly genome scaffold size (bp)
	CM	IC88556AaEcon6966	chorismate mutase [Rahnella aquatilis]>gi|505734602|ref|WP_015696285.1| chorismate mutase [Rahnella aquatilis]	Phenylalanine, tyrosine and tryptophan biosynthesis	5.4.99.5
	bioA	IC88556AaEcon4734	adenosylmethionine-8-amino-7-oxononanoate aminotransferase [Wolbachia sp. KTCN]>gi|656322965|dbj|BAP01370.1| adenosylmethionine-8-amino-7-oxononanoate aminotransferase [Wolbachia sp. KTCN]	Biotin metabolism	2.6.1.62	2259409
	bioB	IC88556AaEcon8084	biotin synthase [Rickettsiaceae bacterium Os18]>gi|648290591|ref|WP_026071740.1| biotin synthase [Rickettsiaceae bacterium Os18]	Biotin metabolism	2.8.1.6	2741711
	Notes:	The sequences are from the transcriptome of the greenhouse whitefly, T. vaporariorum (Karatolos et al. 2011 BMC Genomics 12,56) , and the nr and kegg annotion was updated.

## Sheet: Table S5D
Table S5D Amino acid sequence identity between candidate HTGs and homologs in Portiera and Hamiltonella
Candidate HTGs	Portiera	Portiera	Hamiltonella
	(B. tabaci MEAM1)	(T. vaporarium)	(B. tabaci MED)
argG	0.17
argH		0.4
dapB		0.32	0.3
dapF		0.3	0.4
lysA		0.33	0.13, 0.26a
CM	0.08		0.16
bioA			0.31
bioB			0.48
AH
DUR1,2
a two lysA genes in Hamiltonella of whiteflies
